# Supplementary material for: Cytomegalovirus Infection and Its Relationship with Leukocyte Telomere Length: A Cross-Sectional Study
Source: Mediators Inflamm. 2021 Feb 15;2021:6675353. doi: 10.1155/2021/6675353 (PMC7899777; doi:10.1155/2021/6675353)
Supplement: Supplementary Materials — This supplementary file contains the full original data analyzed in this article. Each row refers to one study participant and each column refers to one variable. [file 6675353.f1.txt]

	telomean	sscmvod	sscmv	bmxbmi	smq020	ridageyr	riagendr	ridreth1	wtmec4yr	sdmvpsu	sdmvstra	lbxcrp	telomeanZ	sscmv4	lbxcrp4
5	0.803221793806	0.222	2	29.1	1	49	1	3	45985.967832	2	8	0.08	-1.21051650981322	(0.062,0.278]	(0.07,0.2]
10	1.40369618372	1.887	1	30.94	1	43	1	4	11226.350443	1	7	0.12	1.10647498678811	(1.54,2.47]	(0.07,0.2]
12	1.0778819686	0.253	2	30.62	2	37	1	3	45672.145057	2	6	0.19	-0.150712294776043	(0.062,0.278]	(0.07,0.2]
15	1.33234558261	1.838	1	26.68	1	38	2	3	51469.714869	2	11	0.21	0.83116143665829	(1.54,2.47]	(0.2,0.48]
20	0.671557163668	3.001	1	23.68	1	23	2	1	9927.177544	2	2	0.67	-1.71855787436933	(2.47,3]	(0.48,16.3]
25	0.698988017477	2.36	1	37.6	1	42	2	3	63701.059259	1	5	1.03	-1.61271313546369	(1.54,2.47]	(0.48,16.3]
33	0.932306237915	0.509	2	36.16	1	46	1	1	4530.707508	1	13	0.27	-0.712431055432895	(0.278,1.54]	(0.2,0.48]
34	1.30955839104	3.001	1	25.62	1	38	2	4	12448.412329	1	7	0.15	0.743234740722636	(2.47,3]	(0.07,0.2]
45	0.691837326102	3.001	1	27.47	2	33	2	1	11380.326285	1	4	0.32	-1.64030480529839	(2.47,3]	(0.2,0.48]
57	1.3081012763	1.249	1	29.74	2	39	1	3	46859.941121	2	5	0.27	0.737612315322219	(0.278,1.54]	(0.2,0.48]
66	0.667745386667	0.203	2	30.38	2	37	1	1	15027.542977	1	3	0.22	-1.73326600355286	(0.062,0.278]	(0.2,0.48]
69	1.13778271922	0.227	2	40.24	2	27	1	4	14576.340748	1	7	0.3	0.0804208428860886	(0.062,0.278]	(0.2,0.48]
81	1.00135188061	0.271	2	28.69	2	30	1	3	44891.390367	2	12	0.36	-0.446011421741938	(0.062,0.278]	(0.2,0.48]
105	0.924695795963	0.371	2	33.41	2	37	2	4	2503.192762	2	9	0.82	-0.74179671962165	(0.278,1.54]	(0.48,16.3]
106	0.984856819078	1.059	1	29.07	2	39	1	1	9606.290747	2	3	0.1	-0.50965929407007	(0.278,1.54]	(0.07,0.2]
107	1.2703385678	3.001	1	26.97	2	30	2	1	9410.398685	2	4	1.33	0.591901064429961	(2.47,3]	(0.48,16.3]
108	1.7123796129	0.919	2	38.41	2	22	1	3	37772.44608	2	5	0.36	2.29756138874813	(0.278,1.54]	(0.2,0.48]
113	1.0480199805	0.283	2	23.53	2	27	1	3	40717.201191	1	10	0.03	-0.2659378125691	(0.278,1.54]	(0.01,0.07]
117	1.03559672223	1.999	1	34.2	1	34	1	3	27797.384124	2	1	0.08	-0.313874217943182	(1.54,2.47]	(0.07,0.2]
120	0.796647504481	0.181	2	25.6	1	30	2	3	43683.018092	2	8	0.07	-1.23588407372282	(0.062,0.278]	(0.01,0.07]
121	1.12417734845	2.721	1	28.4	2	38	1	1	7451.93556	1	7	0.09	0.0279231362200084	(2.47,3]	(0.07,0.2]
126	0.854549909307	3.001	1	24.01	2	33	2	1	993.93866	1	4	1.52	-1.01246175652154	(2.47,3]	(0.48,16.3]
132	1.35914256056	0.286	2	41.93	1	41	2	3	60039.152274	2	8	6.9	0.934560301102211	(0.278,1.54]	(0.48,16.3]
143	0.788316140538	3.001	1	27.69	2	22	2	1	1506.412335	1	10	0.56	-1.26803148872546	(2.47,3]	(0.48,16.3]
149	0.997705993055	3.001	1	27.06	1	40	2	2	48506.314144	2	8	0.15	-0.460079449628538	(2.47,3]	(0.07,0.2]
156	0.766336098619	0.635	2	22.25	2	22	1	4	19053.926529	2	2	0.09	-1.3528437156525	(0.278,1.54]	(0.07,0.2]
158	1.12071753061	0.997	1	24.26	2	29	1	1	10961.857339	2	10	0.06	0.0145730772504364	(0.278,1.54]	(0.01,0.07]
166	1.15037252631	2.626	1	28.79	1	41	1	1	6621.389857	1	11	0.04	0.128999893818733	(2.47,3]	(0.01,0.07]
167	1.39979862193	3.001	1	32.44	1	32	2	2	3173.514954	1	8	0.71	1.09143584827265	(2.47,3]	(0.48,16.3]
169	1.29752288407	3.001	1	23.25	2	23	2	1	712.041534	1	13	0.5	0.6967945131706	(2.47,3]	(0.48,16.3]
170	0.937355800193	1.793	1	25.06	1	28	1	1	14418.196772	1	3	0.11	-0.692946805885865	(1.54,2.47]	(0.07,0.2]
172	0.729613714647	0.103	2	34.08	2	41	1	4	14368.288288	1	12	0.17	-1.49454076856135	(0.062,0.278]	(0.07,0.2]
183	1.61721086746	2.005	1	25.05	2	21	1	2	37703.859861	1	8	0.11	1.9303431066191	(1.54,2.47]	(0.07,0.2]
184	1.72135512684	0.193	2	24.69	2	31	2	4	12459.541452	1	11	0.39	2.33219432201875	(0.062,0.278]	(0.2,0.48]
188	1.15286289217	0.352	2	28.63	2	38	2	3	48503.798165	1	1	0.49	0.138609223738487	(0.278,1.54]	(0.48,16.3]
193	1.36228282247	1.791	1	19.54	2	38	2	4	15599.278223	2	4	0.08	0.946677321019769	(1.54,2.47]	(0.07,0.2]
194	1.05308761418	1.913	1	31.54	2	44	2	1	4358.78391	1	3	1.16	-0.246383832679745	(1.54,2.47]	(0.48,16.3]
198	0.880570952535	3.001	1	27.74	2	49	2	2	9939.31054	2	9	0.19	-0.912056915108394	(2.47,3]	(0.07,0.2]
223	0.742390594847	3.001	1	26.73	1	47	1	4	12639.419246	1	11	2.03	-1.44523987701003	(2.47,3]	(0.48,16.3]
236	0.833090673963	2.517	1	27.04	1	45	2	1	6311.578717	1	4	0.81	-1.09526439831737	(2.47,3]	(0.48,16.3]
265	1.01356902624	1.307	1	41.84	2	34	2	3	50095.344217	2	10	0.43	-0.398870322949191	(0.278,1.54]	(0.2,0.48]
268	1.14438872294	1.292	1	25.86	1	30	1	1	9635.741614	1	13	0.24	0.10591078001388	(0.278,1.54]	(0.2,0.48]
269	0.86318530909	0.976	1	26.76	1	31	1	3	42854.025909	2	8	0.01	-0.979141188312414	(0.278,1.54]	NA
282	1.13419315734	1.733	1	28.26	2	29	1	2	50752.736811	1	2	0.19	0.0665701533443152	(1.54,2.47]	(0.07,0.2]
300	1.02295228594	0.176	2	30.26	1	21	2	3	46200.967599	1	11	0.18	-0.36266406119935	(0.062,0.278]	(0.07,0.2]
301	0.771472916277	3.001	1	24.8	2	24	2	1	8908.051124	2	6	0.32	-1.33302278234862	(2.47,3]	(0.2,0.48]
320	1.39639176242	2.325	1	20.32	1	26	1	2	53123.018356	1	2	0.06	1.07829013440479	(1.54,2.47]	(0.01,0.07]
329	1.22201454252	1.531	1	24.85	2	27	2	2	4432.36142	1	7	0.44	0.405437898746335	(0.278,1.54]	(0.2,0.48]
331	0.910540589899	2.128	1	34.07	2	37	2	4	11976.720159	2	4	0.53	-0.796416021683183	(1.54,2.47]	(0.48,16.3]
344	1.89144366803	1.962	1	24.43	2	26	1	3	55282.767751	2	10	0.04	2.98849825475266	(1.54,2.47]	(0.01,0.07]
358	1.3633173489	3.001	1	36.98	1	48	2	4	16860.058698	2	2	0.67	0.950669146452427	(2.47,3]	(0.48,16.3]
365	1.3055464806	3.001	1	24.95	1	48	1	1	5988.240173	1	10	0.06	0.727754376312861	(2.47,3]	(0.01,0.07]
380	1.31957016665	1.591	1	30.63	1	42	1	1	8176.525519	1	3	0.14	0.781866195025913	(1.54,2.47]	(0.07,0.2]
397	1.21141882411	1.239	1	18.98	2	23	2	4	12456.085015	1	7	0.01	0.364553241767262	(0.278,1.54]	NA
399	1.2125131765	2.975	1	24.71	1	38	2	3	50249.374188	2	9	0.24	0.36877591175037	(2.47,3]	(0.2,0.48]
407	1.28208069084	1.068	1	28.86	2	21	1	3	38937.963258	2	1	0.29	0.637209240253451	(0.278,1.54]	(0.2,0.48]
429	1.047660612	0.203	2	41.23	1	43	1	2	7555.909854	2	9	1.9	-0.267324472471057	(0.062,0.278]	(0.48,16.3]
430	1.31310941605	1.775	1	26.26	2	32	1	3	44057.970597	1	8	0.04	0.756936731832644	(1.54,2.47]	(0.01,0.07]
432	1.29508694135	2.538	1	24.17	2	26	2	1	9013.005911	2	3	2.37	0.687395180470905	(2.47,3]	(0.48,16.3]
439	1.03296273767	0.184	2	30.53	1	30	1	4	13960.328335	1	7	0.45	-0.324037715221681	(0.062,0.278]	(0.2,0.48]
442	0.7565387624	2.19	1	27.59	2	49	1	1	6462.420114	1	12	0.06	-1.39064773375895	(1.54,2.47]	(0.01,0.07]
460	1.32064132746	3.001	1	23.65	2	25	2	3	37845.041938	1	1	1.6	0.785999377939206	(2.47,3]	(0.48,16.3]
466	0.843727331069	2.463	1	22.7	1	48	1	3	50538.117306	2	12	0.01	-1.05422177521666	(1.54,2.47]	NA
468	1.4490334232	2.328	1	25.51	2	33	1	3	51846.118405	2	11	0.1	1.28141333573183	(1.54,2.47]	(0.07,0.2]
472	0.753075827369	3.001	1	21.15	1	44	2	4	15101.580826	2	5	0.14	-1.40400982072699	(2.47,3]	(0.07,0.2]
474	0.972363641996	2.108	1	15.22	1	21	2	3	76574.604555	1	1	0.01	-0.557865488290401	(1.54,2.47]	NA
488	1.29444791208	3.001	1	22.78	1	33	2	3	50249.374188	1	11	0.6	0.684929421048791	(2.47,3]	(0.48,16.3]
499	0.928201502641	3.001	1	18.93	2	36	1	1	13487.691666	1	4	0.04	-0.728269593904152	(2.47,3]	(0.01,0.07]
504	1.19427722492	0.352	2	24.74	2	32	2	3	3633.330143	2	1	0.15	0.298410638138377	(0.278,1.54]	(0.07,0.2]
512	1.00160977122	1.746	1	26.07	1	44	1	3	22497.305004	2	5	0.23	-0.445016324597979	(1.54,2.47]	(0.2,0.48]
514	1.26916921627	0.176	2	23.08	1	20	1	3	51157.509192	1	11	1.75	0.587389002638389	(0.062,0.278]	(0.48,16.3]
535	0.79205547901	2.513	1	27.92	2	45	2	1	5073.007261	1	6	0.95	-1.25360287097245	(2.47,3]	(0.48,16.3]
537	1.22382462934	0.113	2	26.4	1	41	1	3	49523.380968	2	1	0.24	0.412422302811679	(0.062,0.278]	(0.2,0.48]
541	1.16330902284	1.957	1	24.75	2	34	2	1	8106.148191	2	3	0.05	0.178916681210974	(1.54,2.47]	(0.01,0.07]
542	1.09038703739	3.001	1	36.07	1	40	2	1	4642.608613	2	6	0.34	-0.10246021519111	(2.47,3]	(0.2,0.48]
554	1.56865140431	1.729	1	28.54	1	27	1	1	10833.611023	1	10	0.12	1.74297147997206	(1.54,2.47]	(0.07,0.2]
563	1.20374010808	3.001	1	25.65	1	23	1	1	7643.430438	2	7	0.04	0.334924135105653	(2.47,3]	(0.01,0.07]
569	1.01806034518	2.658	1	28.93	2	29	2	1	8792.049802	1	10	0.88	-0.381540112090414	(2.47,3]	(0.48,16.3]
572	1.45970484593	1.156	1	26.24	1	27	2	3	3260.855511	2	5	0.09	1.3225901055281	(0.278,1.54]	(0.07,0.2]
577	1.21298827945	0.132	2	29.74	2	22	1	3	45209.950724	2	11	0.04	0.370609144796859	(0.062,0.278]	(0.01,0.07]
578	0.995484913658	2.64	1	22.45	1	46	2	3	62548.394136	1	12	0.12	-0.468649710346672	(2.47,3]	(0.07,0.2]
581	1.17510512653	0.123	2	19.13	2	48	2	3	45563.060185	1	9	0.24	0.224433146861861	(0.062,0.278]	(0.2,0.48]
582	0.736111891719	2.283	1	27.13	2	26	2	3	3513.385854	1	12	0.77	-1.46946689151992	(1.54,2.47]	(0.48,16.3]
583	0.963748288084	0.255	2	21.3	1	42	1	4	7420.547223	2	9	0.03	-0.591108707467781	(0.062,0.278]	(0.01,0.07]
584	1.0314172554	1.619	1	25.5	2	20	1	3	53234.217299	1	11	0.06	-0.330001115722826	(1.54,2.47]	(0.01,0.07]
585	0.962815649597	1.895	1	25.91	2	32	1	3	39391.076489	1	8	0.08	-0.594707387911241	(1.54,2.47]	(0.07,0.2]
586	1.00369044629	1.526	1	32.95	2	32	2	3	53684.393168	1	5	0.35	-0.436987828253496	(0.278,1.54]	(0.2,0.48]
588	1.29028370866	2.226	1	27.74	2	39	1	4	23610.381005	1	2	0.06	0.66886141868879	(1.54,2.47]	(0.01,0.07]
592	0.710150896806	0.177	2	25.14	2	32	1	3	51775.818178	1	12	0.09	-1.56964003040324	(0.062,0.278]	(0.07,0.2]
593	0.948691008303	1.235	1	36.96	1	35	1	3	46327.85283	1	1	0.14	-0.649208752699553	(0.278,1.54]	(0.07,0.2]
596	0.770772963372	0.225	2	27.76	1	30	2	3	45759.794464	2	12	1.26	-1.33572362181179	(0.062,0.278]	(0.48,16.3]
602	1.1300283422	2.059	1	27.42	1	28	1	1	10516.533714	1	6	0.51	0.0504997906004877	(1.54,2.47]	(0.48,16.3]
610	1.42915634191	2.391	1	18.43	1	40	2	3	47946.055952	1	8	0.03	1.20471559624492	(1.54,2.47]	(0.01,0.07]
636	1.29040878432	0.172	2	22.34	1	46	1	3	47943.121837	1	8	0.19	0.669344035842027	(0.062,0.278]	(0.07,0.2]
639	1.30188624769	0.236	2	27.66	2	32	2	3	49717.272657	2	1	0.01	0.713630995415193	(0.062,0.278]	NA
640	0.720977067917	2.696	1	28.99	2	21	2	1	970.050093	2	2	2.12	-1.52786614824228	(2.47,3]	(0.48,16.3]
643	1.42670092733	1.929	1	24.05	1	46	1	4	11848.908969	1	8	0.91	1.19524112939329	(1.54,2.47]	(0.48,16.3]
644	1.14143415011	1.59	1	36.21	2	32	2	4	17398.950431	2	13	1.02	0.0945102602944965	(1.54,2.47]	(0.48,16.3]
646	0.54177934753	3.001	1	33.2	1	45	2	2	63786.229318	1	6	0.06	-2.21931877523357	(2.47,3]	(0.01,0.07]
647	1.01084839238	2.565	1	29.63	1	44	1	4	17853.710486	1	7	0.2	-0.409368165363233	(2.47,3]	(0.07,0.2]
658	1.15744409723	1.402	1	25.05	2	37	2	2	63763.455428	1	2	0.33	0.156286269331934	(0.278,1.54]	(0.2,0.48]
668	1.22732951514	1.264	1	24.47	2	24	1	4	13436.100646	1	7	0.07	0.425946261087938	(0.278,1.54]	(0.01,0.07]
669	1.01715044643	1.927	1	24.25	2	21	2	1	8767.602809	2	4	0.33	-0.385051048946223	(1.54,2.47]	(0.2,0.48]
675	0.826339264389	3.001	1	23.43	1	45	2	4	10690.425363	1	7	1.37	-1.12131539871935	(2.47,3]	(0.48,16.3]
677	1.1918136706	3.001	1	26.51	1	32	1	2	73847.301615	1	2	0.32	0.288904763272218	(2.47,3]	(0.2,0.48]
681	0.854925043079	2.347	1	37.07	1	48	1	1	14680.184333	1	4	0.05	-1.01101426471438	(1.54,2.47]	(0.01,0.07]
684	0.967829907338	0.145	2	23.72	2	31	2	3	48503.798165	1	1	0.04	-0.575359364510396	(0.062,0.278]	(0.01,0.07]
686	0.980551370647	0.204	2	23.9	1	39	1	3	46859.941121	2	2	0.3	-0.526272304668426	(0.062,0.278]	(0.2,0.48]
689	1.44748716629	0.213	2	18.9	2	21	1	3	41118.842617	1	9	0.82	1.27544694620347	(0.062,0.278]	(0.48,16.3]
701	0.857477871961	2.194	1	38.56	1	32	2	4	16097.716159	2	8	1.3	-1.00116391487228	(1.54,2.47]	(0.48,16.3]
703	0.867964483124	2.162	1	31.69	2	33	2	2	36628.205494	2	7	1.78	-0.960700259301034	(1.54,2.47]	(0.48,16.3]
708	0.906684409341	3.001	1	34.67	2	26	2	1	6967.899435	2	13	0.56	-0.811295486506862	(2.47,3]	(0.48,16.3]
713	0.955159268458	1.109	1	31.44	2	31	2	3	3656.275308	1	1	1.16	-0.624250313124659	(0.278,1.54]	(0.48,16.3]
714	0.797975297791	0.196	2	19.63	1	47	1	3	53606.889396	2	1	0.06	-1.23076064821094	(0.062,0.278]	(0.01,0.07]
719	1.31028476322	2.043	1	35.26	2	23	2	1	875.46025	1	13	1.6	0.746037521645015	(1.54,2.47]	(0.48,16.3]
727	0.802690546754	1.828	1	26.03	1	32	1	1	8501.216004	1	13	0.03	-1.21256638058665	(1.54,2.47]	(0.01,0.07]
753	0.757409284716	0.17	2	22.41	1	20	1	1	10698.816031	1	12	0.04	-1.38728873487798	(0.062,0.278]	(0.01,0.07]
757	1.09017072018	1.716	1	25.56	1	29	1	3	41905.141417	2	1	0.03	-0.103294897143508	(1.54,2.47]	(0.01,0.07]
764	1.20677756238	0.324	2	37.18	2	39	1	3	39417.030163	3	1	0.55	0.346644461405369	(0.278,1.54]	(0.48,16.3]
765	0.962103435711	1.45	1	29.07	2	36	2	1	10338.044415	1	12	0.05	-0.597455537616443	(0.278,1.54]	(0.01,0.07]
768	1.33544874217	1.675	1	22.13	1	27	2	3	3624.761378	2	11	0.29	0.843135293385381	(1.54,2.47]	(0.2,0.48]
770	1.1628359393	2.661	1	29.61	1	27	1	1	10628.135463	2	2	0.07	0.177091240263328	(2.47,3]	(0.01,0.07]
776	0.743429316637	0.293	2	28.5	2	45	1	3	47932.681923	2	8	1.15	-1.44123186335418	(0.278,1.54]	(0.48,16.3]
778	1.17981783798	0.331	2	26.23	2	40	2	3	46627.843905	2	1	0.09	0.2426176232342	(0.278,1.54]	(0.07,0.2]
783	1.03421581616	2.405	1	29.11	1	44	1	3	59319.367323	1	5	0.25	-0.319202584440633	(1.54,2.47]	(0.2,0.48]
784	0.796604038093	1.574	1	32.31	1	33	1	1	10485.900498	1	13	0.33	-1.23605179320108	(1.54,2.47]	(0.2,0.48]
785	1.11023881625	0.224	2	28.54	2	31	2	3	38353.153584	2	7	0.23	-0.0258601077033984	(0.062,0.278]	(0.2,0.48]
793	1.91535848189	3.001	1	38.13	2	28	2	4	17251.638423	2	8	1.45	3.08077599596384	(2.47,3]	(0.48,16.3]
803	1.01242356018	2.272	1	25.8	1	41	1	1	5325.119131	1	12	0.06	-0.403290220225818	(1.54,2.47]	(0.01,0.07]
809	1.27123492576	0.157	2	20.55	2	30	2	3	3173.514954	1	8	0.34	0.595359752770571	(0.062,0.278]	(0.2,0.48]
811	0.855705080518	2.519	1	23.05	2	35	2	1	9434.408649	1	5	0.15	-1.00800441093285	(2.47,3]	(0.07,0.2]
815	0.64300485891	3.001	1	25.43	1	48	1	1	6564.723357	1	4	0.5	-1.82872984580367	(2.47,3]	(0.48,16.3]
816	0.983721547196	3.001	1	19.83	1	44	1	1	5136.885511	2	6	0.37	-0.514039856074224	(2.47,3]	(0.2,0.48]
821	1.07010111857	2.428	1	29.2	2	47	1	4	14388.836473	2	3	0.09	-0.180735495862808	(1.54,2.47]	(0.07,0.2]
822	1.05593402854	0.773	1	22.99	1	41	1	4	10526.556027	1	7	0.03	-0.23540065341565	(0.278,1.54]	(0.01,0.07]
831	1.30596862192	0.315	2	35.8	2	49	1	3	50284.651192	2	5	0.1	0.729383251524249	(0.278,1.54]	(0.07,0.2]
832	0.778732848683	2.498	1	23.97	2	41	1	1	5857.007511	1	10	0.01	-1.30500959488693	(2.47,3]	NA
836	0.756863788667	3.001	1	22.95	1	29	2	3	23987.097754	2	9	0.02	-1.38939358685534	(2.47,3]	(0.01,0.07]
847	0.89133472425	1.358	1	27.69	2	27	2	1	988.788757	1	4	1.16	-0.870523807362392	(0.278,1.54]	(0.48,16.3]
850	1.40675518778	0.368	2	23.77	1	41	1	3	43872.224426	3	1	0.11	1.11827846502822	(0.278,1.54]	(0.07,0.2]
864	1.170504229	0.318	2	24.39	2	38	2	3	39086.822887	3	1	0.05	0.206680115870363	(0.278,1.54]	(0.01,0.07]
867	1.15852958962	2.545	1	23.04	2	30	2	3	41193.937455	3	1	0.08	0.160474752104056	(2.47,3]	(0.07,0.2]
880	1.02652727693	1.822	1	28.41	1	24	2	3	46254.537167	1	11	1.91	-0.348869594918377	(1.54,2.47]	(0.48,16.3]
881	1.23755077244	2.312	1	21.59	1	42	2	3	48798.184642	1	9	0.18	0.465386021794578	(1.54,2.47]	(0.07,0.2]
886	1.05291386365	3.001	1	24.13	2	45	2	3	47086.885694	2	3	0.14	-0.247054266768696	(2.47,3]	(0.07,0.2]
896	1.00367823815	1.13	1	22.6	1	41	1	1	5321.351238	2	12	0.03	-0.437034934603149	(0.278,1.54]	(0.01,0.07]
898	1.06760578045	2.05	1	27.09	2	27	2	3	4432.36142	1	2	0.2	-0.190364011753407	(1.54,2.47]	(0.07,0.2]
905	0.835611816913	2.802	1	43.41	2	31	2	4	14048.92087	2	12	1.38	-1.08553631186608	(2.47,3]	(0.48,16.3]
906	1.11606289286	0.34	2	27.33	2	28	1	3	41722.65455	2	1	0.17	-0.00338731584485255	(0.278,1.54]	(0.07,0.2]
909	0.948561679076	3.001	1	22.72	1	40	1	3	40655.133111	3	1	0.64	-0.649707782673611	(2.47,3]	(0.48,16.3]
914	0.70578667899	1.393	1	45.19	2	41	1	4	10733.607923	2	7	0.68	-1.58647980864996	(0.278,1.54]	(0.48,16.3]
921	1.36574224635	0.607	2	24.06	2	26	1	3	32266.022904	1	7	0.08	0.960025859854618	(0.278,1.54]	(0.07,0.2]
924	0.974777784297	0.79	2	37.86	1	42	2	1	9890.580338	1	4	1.21	-0.548550274724334	(0.278,1.54]	(0.48,16.3]
933	0.961932882952	0.147	2	20.55	2	30	2	3	39414.325286	2	7	0.04	-0.598113632780804	(0.062,0.278]	(0.01,0.07]
941	1.00698650736	3.001	1	26.9	2	21	2	3	34528.358762	2	8	0.15	-0.424269641433634	(2.47,3]	(0.07,0.2]
950	0.802297388015	0.205	2	29.75	2	38	1	3	56275.526707	1	5	0.1	-1.21408342356197	(0.062,0.278]	(0.07,0.2]
958	1.61263383292	0.194	2	25.58	2	42	1	3	43913.99696	1	9	0.06	1.91268215340118	(0.062,0.278]	(0.01,0.07]
959	0.875621405697	1.695	1	29.87	1	28	1	3	38881.697853	2	12	0.14	-0.931155244909468	(1.54,2.47]	(0.07,0.2]
969	1.2381404935	0.328	2	25.85	1	30	2	5	4463.555815	1	11	0.25	0.467661520474185	(0.278,1.54]	(0.2,0.48]
976	1.08828475365	0.244	2	34.74	2	41	1	4	9608.717797	2	4	0.08	-0.110572090786205	(0.062,0.278]	(0.07,0.2]
978	1.0819594362	2.112	1	22.52	2	44	2	3	36465.663012	2	4	0.14	-0.134978971397805	(1.54,2.47]	(0.07,0.2]
980	1.01994015514	1.098	1	39.51	2	26	1	1	10273.610945	2	2	0.21	-0.374286674199133	(0.278,1.54]	(0.2,0.48]
984	1.57130131941	1.51	1	21.73	1	29	2	3	2901.806358	2	8	0.61	1.75319644685914	(0.278,1.54]	(0.48,16.3]
988	1.38965639431	1.76	1	30.83	1	38	2	2	37885.9409	2	7	0.29	1.05230103162293	(1.54,2.47]	(0.2,0.48]
991	0.890204956551	1.333	1	22.52	2	32	2	1	11573.041448	1	4	0.16	-0.874883130916712	(0.278,1.54]	(0.07,0.2]
1002	0.805921154701	2.473	1	27.27	1	40	1	1	6462.420114	1	12	0.17	-1.20010075129791	(1.54,2.47]	(0.07,0.2]
1009	1.2192237318	2.172	1	33.32	2	39	2	3	49265.514694	1	8	0.18	0.394669271781595	(1.54,2.47]	(0.07,0.2]
1011	0.761548930066	3.001	1	27.91	2	25	2	4	14796.153927	1	7	0.12	-1.37131549232842	(2.47,3]	(0.07,0.2]
1013	1.07965904615	1.763	1	24.48	2	28	2	1	9742.446625	1	6	0.76	-0.143855260335756	(1.54,2.47]	(0.48,16.3]
1022	0.945873096946	3.001	1	21.14	2	33	1	1	12046.508066	2	2	0.04	-0.660081950228062	(2.47,3]	(0.01,0.07]
1024	1.37681081181	3.001	1	26.07	2	20	2	1	919.552217	2	10	0.63	1.00273504526062	(2.47,3]	(0.48,16.3]
1028	0.923040095077	3.001	1	23.62	1	46	1	1	5650.378149	2	6	0.02	-0.748185409860923	(2.47,3]	(0.01,0.07]
1033	1.24838625194	2.902	1	23.23	1	45	2	4	10892.145125	1	7	0.83	0.507195821321072	(2.47,3]	(0.48,16.3]
1041	1.12312449666	2.737	1	35.93	1	41	2	1	6447.62193	1	3	0.36	0.0238606005222567	(2.47,3]	(0.2,0.48]
1047	1.54201615762	2.289	1	20.45	2	33	2	4	18612.052962	1	9	0.1	1.64019667204153	(1.54,2.47]	(0.07,0.2]
1050	1.34591911698	3.001	1	22.86	2	36	2	1	10434.291467	1	5	0.09	0.88353629933748	(2.47,3]	(0.07,0.2]
1054	1.07842432975	3.001	1	26.33	1	42	2	1	4595.201119	1	13	0.83	-0.14861953912527	(2.47,3]	(0.48,16.3]
1067	1.05252775417	2.081	1	37.62	2	33	2	1	8757.210614	2	5	9.75	-0.248544109461313	(1.54,2.47]	(0.48,16.3]
1068	1.06783020987	3.001	1	31.17	1	33	1	1	12780.117145	1	3	0.03	-0.189498028013782	(2.47,3]	(0.01,0.07]
1071	1.88565430722	1.652	1	26.49	2	34	1	4	11219.64323	1	11	0.19	2.96615941733871	(1.54,2.47]	(0.07,0.2]
1093	0.929344524924	0.617	1	36.01	2	42	2	4	12796.897638	2	4	0.42	-0.72385912618959	(0.278,1.54]	(0.2,0.48]
1104	1.08830627607	1.923	1	40.89	2	44	2	1	4787.015788	2	5	1.07	-0.110489044339989	(1.54,2.47]	(0.48,16.3]
1116	0.872642238097	1.91	1	23.22	2	40	1	4	11644.614605	2	8	0.29	-0.942650666049974	(1.54,2.47]	(0.2,0.48]
1117	1.20240345598	0.437	2	18.6	1	47	1	4	14205.555346	1	9	0.14	0.329766527051698	(0.278,1.54]	(0.07,0.2]
1122	1.1218054675	3.001	1	36.9	1	45	2	4	9929.406125	2	9	0.92	0.0187709923743938	(2.47,3]	(0.48,16.3]
1125	1.40509317792	0.146	2	19.42	2	27	2	3	49701.100122	1	2	0.12	1.1118654309712	(0.062,0.278]	(0.07,0.2]
1127	1.08280423198	0.169	2	32.55	2	28	2	3	38621.303969	2	1	0.24	-0.131719240972158	(0.062,0.278]	(0.2,0.48]
1131	1.26493204884	0.155	2	33.17	2	28	2	3	39956.799592	1	11	0.29	0.571039461225987	(0.062,0.278]	(0.2,0.48]
1158	0.907687142146	1.532	1	38.31	2	49	1	4	12018.718311	2	8	0.19	-0.807426340009405	(0.278,1.54]	(0.07,0.2]
1167	1.01084779537	1.219	1	20.94	1	40	1	3	58342.226403	2	5	0.07	-0.40937046898703	(0.278,1.54]	(0.01,0.07]
1178	0.87951760739	0.142	2	21.72	1	21	2	3	37845.041938	2	7	0.08	-0.916121354466584	(0.062,0.278]	(0.07,0.2]
1182	0.996618164851	1.324	1	47.47	2	30	2	3	47726.673561	2	10	0.43	-0.464276945376512	(0.278,1.54]	(0.2,0.48]
1183	0.992061404474	0.305	2	30.27	1	32	1	3	48004.269921	1	1	0.42	-0.481859668674787	(0.278,1.54]	(0.2,0.48]
1190	0.881826539021	1.997	1	26.91	2	26	2	4	16593.569963	2	12	0.69	-0.907212106969739	(1.54,2.47]	(0.48,16.3]
1197	1.4342079108	2.965	1	35.29	2	40	2	1	4358.78391	2	3	0.8	1.22420758850841	(2.47,3]	(0.48,16.3]
1201	1.01193927209	0.792	1	30.24	2	48	2	4	10291.685863	2	4	0.52	-0.405158895069047	(0.278,1.54]	(0.48,16.3]
1212	1.06534569095	0.195	2	21.86	2	47	2	3	31376.498789	2	1	0.47	-0.199084796920961	(0.062,0.278]	(0.2,0.48]
1221	1.29077761847	0.308	2	40.32	1	47	2	2	35339.586889	2	9	0.54	0.670767219917085	(0.278,1.54]	(0.48,16.3]
1234	1.12079167527	0.197	2	28.97	2	32	2	3	3650.921657	2	6	0.09	0.0148591719609256	(0.062,0.278]	(0.07,0.2]
1237	1.30847900258	0.227	2	22.46	2	21	2	3	103831.171049	1	8	0.05	0.739069810585136	(0.062,0.278]	(0.01,0.07]
1242	0.984621605472	0.168	2	25.95	2	20	1	4	13866.928876	1	7	0.14	-0.510566889688037	(0.062,0.278]	(0.07,0.2]
1243	0.824085152544	3.001	1	33.61	1	45	2	1	6230.058228	1	11	0.36	-1.13001311849721	(2.47,3]	(0.2,0.48]
1245	0.92522022096	1.45	1	30.87	2	43	1	1	5111.923268	2	13	0.69	-0.739773172441181	(0.278,1.54]	(0.48,16.3]
1252	0.737258956088	1.879	1	37.83	2	42	1	1	5518.308166	1	12	0.14	-1.46504082700548	(1.54,2.47]	(0.07,0.2]
1253	1.44962238941	1.656	1	24.69	2	47	1	3	43913.99696	1	8	0.03	1.28368592174595	(1.54,2.47]	(0.01,0.07]
1257	0.68309097035	0.172	2	27.23	2	49	2	3	55756.146975	1	1	0.13	-1.67405350839718	(0.062,0.278]	(0.07,0.2]
1263	0.839017283344	3.001	1	30.92	1	48	1	2	8413.537694	2	9	0.53	-1.07239597333521	(2.47,3]	(0.48,16.3]
1264	1.42796930611	1.468	1	31.77	2	40	2	4	11517.349832	2	8	0.25	1.20013529789922	(0.278,1.54]	(0.2,0.48]
1270	1.0662583632	0.207	2	37.82	2	25	2	3	3000.374869	2	12	4.2	-0.195563158233362	(0.062,0.278]	(0.48,16.3]
1274	0.837156091039	0.191	2	23.61	2	44	2	3	43741.385727	3	1	0.03	-1.07957757311142	(0.062,0.278]	(0.01,0.07]
1281	1.0743197327	1.835	1	18.96	2	27	2	1	10149.718849	1	12	0.05	-0.164457544245167	(1.54,2.47]	(0.01,0.07]
1282	0.964024730466	2.676	1	23.23	2	45	1	3	19352.893498	2	7	0.27	-0.590042026425004	(2.47,3]	(0.2,0.48]
1288	1.74847768683	2.768	1	28.2	2	20	1	2	36917.751315	1	11	0.07	2.43684947787292	(2.47,3]	(0.01,0.07]
1292	1.40166228253	0.189	2	23.36	2	32	2	3	39360.485502	1	8	0.06	1.09862697221612	(0.062,0.278]	(0.01,0.07]
1307	1.08403092607	1.887	1	27.52	1	42	2	1	4735.704634	2	6	0.26	-0.126985917081578	(1.54,2.47]	(0.2,0.48]
1309	0.998743605275	1.426	1	24.81	2	22	2	3	2744.215183	2	5	0.32	-0.456075717361365	(0.278,1.54]	(0.2,0.48]
1312	1.43501025477	0.262	2	28.17	1	22	2	3	3577.791965	2	11	0.05	1.22730351430818	(0.062,0.278]	(0.01,0.07]
1322	0.787553147953	3.001	1	29.45	1	33	1	2	39501.377045	2	7	0.68	-1.27097557320451	(2.47,3]	(0.48,16.3]
1325	0.787159602581	2.608	1	33.99	2	38	1	1	9635.741614	1	13	0.77	-1.27249410804258	(2.47,3]	(0.48,16.3]
1331	0.839088024378	2.106	1	32.71	1	25	1	1	8357.186245	2	12	0.12	-1.07212301186176	(1.54,2.47]	(0.07,0.2]
1353	0.9716670114	1.826	1	31.34	2	48	2	1	5061.962343	2	10	0.24	-0.56055350828645	(1.54,2.47]	(0.2,0.48]
1356	0.778656448524	1.99	1	31.94	1	35	1	1	8730.252961	2	8	0.18	-1.30530439266968	(1.54,2.47]	(0.07,0.2]
1366	0.857559918247	0.142	2	20.81	2	35	1	4	15605.154529	2	8	0.21	-1.00084733093434	(0.062,0.278]	(0.2,0.48]
1383	1.13812550401	0.484	2	35.53	2	36	1	3	54777.052378	1	5	0.13	0.0817435128565896	(0.278,1.54]	(0.07,0.2]
1385	0.788300766448	1.566	1	24.57	1	24	2	3	40172.634574	2	2	0.92	-1.26809081121514	(1.54,2.47]	(0.48,16.3]
1388	1.13290152385	0.207	2	25.54	2	45	1	3	40685.993265	3	1	0.15	0.0615862541750534	(0.062,0.278]	(0.07,0.2]
1391	1.38647221623	1.379	1	25.98	2	35	2	4	10230.843342	2	9	0.05	1.04001455669753	(0.278,1.54]	(0.01,0.07]
1405	0.920018330699	2.936	1	29.43	1	38	2	1	1787.974436	2	3	0.75	-0.759845195001072	(2.47,3]	(0.48,16.3]
1410	0.783286356857	0.15	2	27.75	2	49	1	3	55786.310869	2	1	0.76	-1.28743942054465	(0.062,0.278]	(0.48,16.3]
1412	0.972007030777	1.643	1	30.08	2	43	1	5	33010.766453	1	11	0.43	-0.559241508943228	(1.54,2.47]	(0.2,0.48]
1417	1.15712967192	0.203	2	28.28	2	38	1	3	51014.672904	2	11	0.42	0.155073027298929	(0.062,0.278]	(0.2,0.48]
1428	0.806728323265	0.294	2	27.8	1	40	1	3	47855.555993	2	11	0.08	-1.19698620931156	(0.278,1.54]	(0.07,0.2]
1438	0.946627070049	0.136	2	27.55	1	43	1	3	60286.164095	3	1	0.12	-0.657172668337509	(0.062,0.278]	(0.07,0.2]
1441	0.866707879978	2.341	1	24.19	2	40	1	3	42954.213335	1	2	0.05	-0.965548990325685	(1.54,2.47]	(0.01,0.07]
1443	1.06413455552	0.18	2	19.89	2	44	2	3	52300.710488	2	2	0.06	-0.203758086139748	(0.062,0.278]	(0.01,0.07]
1455	1.66952819846	3.001	1	26.93	2	33	1	4	18523.057221	2	11	0.2	2.13221484850844	(2.47,3]	(0.07,0.2]
1458	1.3275879427	2.161	1	40.86	2	24	2	3	31960.69421	2	3	1.81	0.8128035992542	(1.54,2.47]	(0.48,16.3]
1461	1.05611533479	1.643	1	42.15	2	33	1	4	14024.017638	2	4	0.48	-0.234701064812727	(1.54,2.47]	(0.2,0.48]
1462	1.21961009229	0.141	2	28.36	1	27	1	1	12080.25938	2	2	0.11	0.396160083021823	(0.062,0.278]	(0.07,0.2]
1467	1.63639480787	0.277	2	28.29	1	29	1	1	14369.314245	1	3	0.18	2.00436629153401	(0.062,0.278]	(0.07,0.2]
1472	1.02656361195	0.381	2	23.72	1	47	1	4	11078.443939	2	7	0.02	-0.348729392548746	(0.278,1.54]	(0.01,0.07]
1480	0.94863977534	3.001	1	18.4	1	33	2	3	39736.996142	2	8	0.28	-0.649406440297244	(2.47,3]	(0.2,0.48]
1481	1.30835560963	0.276	2	20.15	1	30	1	3	64921.866027	1	2	0.1	0.738593686339552	(0.062,0.278]	(0.07,0.2]
1482	0.949763601956	0.168	2	26.08	1	37	1	3	42854.025909	2	8	0.2	-0.645070041015837	(0.062,0.278]	(0.07,0.2]
1487	0.773537826415	1.828	1	33.09	1	37	2	1	7824.070485	2	8	0.86	-1.32505511659741	(1.54,2.47]	(0.48,16.3]
1493	1.19823059483	0.628	2	39.94	2	28	2	2	12459.541452	2	9	0.14	0.313665117960075	(0.278,1.54]	(0.07,0.2]
1495	1.05702688217	3.001	1	28.12	1	41	1	3	41080.93636	1	5	0.06	-0.231183766550413	(2.47,3]	(0.01,0.07]
1502	0.848514452891	1.586	1	25.31	1	41	2	1	5329.482036	2	2	0.41	-1.03575017885706	(1.54,2.47]	(0.2,0.48]
1503	1.07720782839	2.2	1	28.75	2	38	1	2	21319.296239	2	7	0.16	-0.153313533330632	(1.54,2.47]	(0.07,0.2]
1509	0.833109448133	1.01	1	23.38	1	36	1	1	13793.111067	1	6	0.05	-1.09519195627325	(0.278,1.54]	(0.01,0.07]
1520	0.835505665256	2.741	1	26.86	2	46	2	3	57298.832254	2	1	0.09	-1.08594590882933	(2.47,3]	(0.07,0.2]
1526	1.17231733565	0.214	2	30.17	2	23	2	3	4432.36142	2	10	1.27	0.213676172256853	(0.062,0.278]	(0.48,16.3]
1529	1.01011086861	2.526	1	29.02	1	46	1	3	51004.961258	2	1	0.04	-0.412213975829648	(2.47,3]	(0.01,0.07]
1536	1.01695928087	0.375	2	30.88	2	33	1	3	47667.090532	1	1	0.12	-0.385788680699388	(0.278,1.54]	(0.07,0.2]
1538	0.792171773492	1.974	1	26.41	2	31	2	2	39411.896865	2	7	0.03	-1.2531541368875	(1.54,2.47]	(0.01,0.07]
1544	1.1037044268	1.067	1	22.46	2	30	2	1	9024.734729	1	12	0.71	-0.0510737138878353	(0.278,1.54]	(0.48,16.3]
1550	1.14114650771	0.311	2	17.43	2	24	2	3	31124.592672	3	1	0.03	0.0934003628433205	(0.278,1.54]	(0.01,0.07]
1551	0.775483817492	0.153	2	23.71	1	38	1	3	55336.218126	1	6	0.04	-1.31754631213613	(0.062,0.278]	(0.01,0.07]
1554	0.82650286311	1.83	1	23.82	2	48	2	1	5707.285271	1	10	0.17	-1.12068413641778	(1.54,2.47]	(0.07,0.2]
1565	0.845345179157	3.001	1	31.01	2	23	2	1	1449.321736	1	10	0.28	-1.04797914384778	(2.47,3]	(0.2,0.48]
1580	1.02644053084	1.157	1	26.37	1	26	1	1	9486.403623	2	13	0.07	-0.349204313527979	(0.278,1.54]	(0.01,0.07]
1585	1.04091034695	3.001	1	31.3	2	24	2	1	944.050326	2	3	0.41	-0.293371056610799	(2.47,3]	(0.2,0.48]
1586	1.08479554421	1.664	1	29.08	2	45	2	1	4938.800235	2	6	0.45	-0.124035560233252	(1.54,2.47]	(0.2,0.48]
1588	1.67650405235	1.007	1	20.82	2	35	1	4	15065.479009	1	8	0.09	2.15913189012778	(0.278,1.54]	(0.07,0.2]
1603	0.9859802694	1.902	1	26.44	2	20	2	1	994.921696	2	3	0.28	-0.505324346757328	(1.54,2.47]	(0.2,0.48]
1620	1.34083693984	3.001	1	34.34	2	46	2	1	4011.226813	2	13	0.64	0.86392620202877	(2.47,3]	(0.48,16.3]
1622	0.85678257364	1.479	1	22.84	1	40	1	1	4729.34116	2	6	0.24	-1.00384679414976	(0.278,1.54]	(0.2,0.48]
1624	1.31699422919	3.001	1	25.71	1	47	2	4	17938.306811	2	11	0.25	0.771926678385659	(2.47,3]	(0.2,0.48]
1627	0.622936360041	0.184	2	27.63	2	46	1	3	53315.118191	1	1	1.77	-1.90616618948468	(0.062,0.278]	(0.48,16.3]
1639	0.910450402924	0.486	2	36.52	2	34	1	1	12918.570339	1	2	0.65	-0.796764017297466	(0.278,1.54]	(0.48,16.3]
1651	1.04321010851	1.583	1	18.47	1	25	2	3	36955.287028	2	3	0.09	-0.284497192765426	(1.54,2.47]	(0.07,0.2]
1671	0.553020883974	3.001	1	32.94	2	43	2	1	4983.962152	1	5	0.34	-2.17594216369612	(2.47,3]	(0.2,0.48]
1685	0.862184006282	2.478	1	25.38	2	25	2	4	15424.909534	1	13	0.13	-0.983004817021028	(2.47,3]	(0.07,0.2]
1690	0.741038613475	1.685	1	23.68	1	41	1	1	6166.445521	1	6	0.13	-1.45045663461886	(1.54,2.47]	(0.07,0.2]
1692	1.29714939135	0.731	1	27.72	2	23	2	1	1129.121974	1	3	0.85	0.69535335352946	(0.278,1.54]	(0.48,16.3]
1693	1.00715142839	2.369	1	24.37	2	25	1	1	14400.75986	1	4	0.04	-0.423633276868319	(1.54,2.47]	(0.01,0.07]
1704	1.29595232105	0.187	2	20.68	2	35	2	5	6485.804226	1	6	0.06	0.690734336045082	(0.062,0.278]	(0.01,0.07]
1706	1.15113852346	2.57	1	20.07	2	27	2	2	2674.785965	2	7	1.03	0.131955571717378	(2.47,3]	(0.48,16.3]
1720	1.22433619162	2.29	1	22.88	2	36	2	1	12612.767249	1	2	0.12	0.414396217890575	(1.54,2.47]	(0.07,0.2]
1732	0.719221615751	1.873	1	27.24	2	37	1	3	40519.441607	1	9	0.02	-1.53463973893929	(1.54,2.47]	(0.01,0.07]
1736	1.05188355469	1.569	1	27.18	1	48	2	1	5760.287294	1	11	1.11	-0.251029818664479	(1.54,2.47]	(0.48,16.3]
1748	0.816957284033	1.519	1	24.6	2	20	1	5	15078.970915	1	1	0.14	-1.15751672399027	(0.278,1.54]	(0.07,0.2]
1751	0.704554165408	1.254	1	24.93	1	44	1	4	10713.368671	2	7	0.94	-1.59123558764221	(0.278,1.54]	(0.48,16.3]
1752	1.46183173623	2.795	1	31.63	2	34	2	4	12052.465956	2	4	0.53	1.33079692803724	(2.47,3]	(0.48,16.3]
1760	0.677364680734	3.001	1	46.25	2	47	2	1	4521.245498	1	12	0.77	-1.69614897919527	(2.47,3]	(0.48,16.3]
1766	1.16087728474	0.181	2	32.85	1	25	1	3	32458.35923	1	7	0.35	0.169533572465123	(0.062,0.278]	(0.2,0.48]
1768	0.844288854059	0.204	2	19.02	1	34	1	3	44124.855261	2	8	0.19	-1.05205508165765	(0.062,0.278]	(0.07,0.2]
1783	1.0897582689	3.001	1	33.74	2	22	2	1	1129.121974	1	3	0.55	-0.104886382350161	(2.47,3]	(0.48,16.3]
1785	0.731499206025	1.792	1	28.97	1	40	1	1	12785.893929	1	4	0.29	-1.48726540834097	(1.54,2.47]	(0.2,0.48]
1786	0.794858309774	0.16	2	43.68	2	26	1	4	12926.983234	2	4	1.42	-1.2427878634456	(0.062,0.278]	(0.48,16.3]
1788	1.11502277685	2.125	1	23.06	2	23	1	1	14121.582334	1	11	0.01	-0.00740070924035442	(1.54,2.47]	NA
1791	1.38832373713	3.001	1	24.81	1	49	1	4	10241.259428	1	7	0.89	1.04715883837404	(2.47,3]	(0.48,16.3]
1800	0.705197997031	2.63	1	23.98	2	29	2	1	6931.7966	1	13	0.19	-1.58875129785269	(2.47,3]	(0.07,0.2]
1802	0.966549433941	2.5	1	29.14	2	31	1	1	12994.321064	1	6	0.06	-0.580300201325931	(2.47,3]	(0.01,0.07]
1815	1.37621297292	1.425	1	57.08	2	42	2	4	16276.933208	1	9	0.98	1.00042822310845	(0.278,1.54]	(0.48,16.3]
1821	1.2354693234	1.079	1	17.04	2	40	2	3	68145.644461	1	11	0.13	0.457354539008144	(0.278,1.54]	(0.07,0.2]
1837	0.699951424904	3.001	1	19.12	1	47	2	3	46690.369563	2	12	0.01	-1.60899572993631	(2.47,3]	NA
1841	1.29355040864	0.127	2	26.68	1	29	2	3	3424.572355	2	2	0.48	0.681466312757114	(0.062,0.278]	(0.2,0.48]
1848	0.853162844847	0.133	2	23.06	1	27	2	1	9524.956648	2	2	0.1	-1.01781388579306	(0.062,0.278]	(0.07,0.2]
1849	0.90642093856	0.16	2	28.28	2	27	1	2	34118.058389	2	7	0.11	-0.812312115308079	(0.062,0.278]	(0.07,0.2]
1850	1.26940353464	1.178	1	27.75	2	44	2	4	18033.598117	2	10	0.35	0.588293143897212	(0.278,1.54]	(0.2,0.48]
1853	0.825938073621	3.001	1	31.56	2	45	2	1	5610.657577	1	5	0.17	-1.12286343409535	(2.47,3]	(0.07,0.2]
1854	0.736530361478	1.284	1	27.21	1	28	1	3	48370.571083	1	11	0.31	-1.46785218340002	(0.278,1.54]	(0.2,0.48]
1858	0.710405012477	1.528	1	23.61	2	45	1	4	11121.831184	2	7	0.02	-1.56865949924529	(0.278,1.54]	(0.01,0.07]
1859	0.84391042582	3.001	1	19.72	2	21	2	2	30191.347748	2	13	0.34	-1.05351528550075	(2.47,3]	(0.2,0.48]
1868	1.13053583702	0.189	2	23.44	2	41	2	3	49178.942379	1	10	0.06	0.052458010971348	(0.062,0.278]	(0.01,0.07]
1869	0.740940810075	2.948	1	27.53	2	39	2	3	57401.79766	1	11	0.62	-1.45083401898353	(2.47,3]	(0.48,16.3]
1876	1.5472252486	0.209	2	21.04	1	41	2	3	39707.117458	3	1	0.03	1.66029647930794	(0.062,0.278]	(0.01,0.07]
1877	1.26053783118	2.19	1	21.1	2	31	1	4	13431.347016	2	4	0.05	0.554083925530462	(1.54,2.47]	(0.01,0.07]
1882	1.25670615654	0.15	2	19.72	1	34	1	3	48305.864593	1	7	0.01	0.539299019283428	(0.062,0.278]	NA
1884	1.24952935811	3.001	1	32.38	1	38	2	1	7377.198135	2	6	0.22	0.511606612722154	(2.47,3]	(0.2,0.48]
1887	1.3527471965	0.222	2	27.86	1	32	1	3	46142.747628	2	1	0.12	0.909883138522784	(0.062,0.278]	(0.07,0.2]
1902	1.18947359159	0.243	2	40.67	2	28	1	5	46965.513948	1	11	0.14	0.279875330446079	(0.062,0.278]	(0.07,0.2]
1909	1.66678908343	3.001	1	31.6	2	24	1	2	10693.761654	2	9	0.41	2.12164569462057	(2.47,3]	(0.2,0.48]
1914	0.944543641685	2.772	1	39.31	2	34	2	3	49059.834799	2	6	0.3	-0.665211788546878	(2.47,3]	(0.2,0.48]
1917	0.889055821586	3.001	1	27.05	2	41	1	1	4561.128603	2	7	0.03	-0.879317185036378	(2.47,3]	(0.01,0.07]
1938	1.18497626091	0.261	2	32.18	1	29	1	3	40903.797256	2	5	0.07	0.262521922677171	(0.062,0.278]	(0.01,0.07]
1939	0.740486972687	0.167	2	39.07	2	48	2	3	55033.662594	1	1	0.79	-1.45258519669651	(0.062,0.278]	(0.48,16.3]
1941	0.971857425509	2.06	1	19.48	1	26	1	3	51157.509192	1	11	0.08	-0.559818776083384	(1.54,2.47]	(0.07,0.2]
1942	1.16786626069	0.457	2	29.65	1	45	2	4	13396.320362	2	4	0.2	0.196501246887376	(0.278,1.54]	(0.07,0.2]
1947	0.937769274832	1.846	1	30.16	1	39	1	1	13406.149756	1	3	0.02	-0.691351371944443	(1.54,2.47]	(0.01,0.07]
1949	1.16103238031	2.318	1	29.47	1	45	1	1	5162.795231	2	3	0.07	0.170132024493864	(1.54,2.47]	(0.01,0.07]
1950	0.98879241953	2.868	1	53.77	1	48	2	3	55033.662594	1	1	2.17	-0.494473379509067	(2.47,3]	(0.48,16.3]
1951	1.5462713721	0.327	2	24.09	2	20	1	3	37772.44608	2	5	0.01	1.65661584983159	(0.278,1.54]	NA
1958	0.664378477261	0.181	2	26.57	2	20	2	1	9927.177544	2	6	0.05	-1.74625756588185	(0.062,0.278]	(0.01,0.07]
1960	1.44686261137	2.727	1	32.9	1	43	2	3	54238.370078	1	6	1.42	1.27303703753275	(2.47,3]	(0.48,16.3]
1964	0.853705101534	0.213	2	29.06	1	32	2	3	52923.427621	2	5	0.39	-1.0157215332234	(0.062,0.278]	(0.2,0.48]
1966	1.40664139919	1.067	1	30.7	2	23	1	3	51157.509192	1	11	0.3	1.11783940018237	(0.278,1.54]	(0.2,0.48]
1973	1.06826907969	1.891	1	27.93	2	24	2	1	12989.550588	1	3	0.27	-0.187804604183998	(1.54,2.47]	(0.2,0.48]
1974	1.48441898728	0.165	2	22.57	2	22	2	2	37309.896359	2	10	0.15	1.41795213314423	(0.062,0.278]	(0.07,0.2]
1980	1.66238578104	1.842	1	32.42	2	47	2	4	17100.960206	2	11	0.99	2.1046551045705	(1.54,2.47]	(0.48,16.3]
1981	1.12054782552	3.001	1	21.77	2	21	2	1	10052.495717	2	2	0.17	0.0139182529031135	(2.47,3]	(0.07,0.2]
1988	0.991546788822	1.638	1	28.01	1	49	2	1	4229.665288	2	12	0.95	-0.483845365500047	(1.54,2.47]	(0.48,16.3]
2000	1.13144918264	0.495	2	20.63	2	23	2	2	35704.035686	2	12	0.06	0.0559822479255683	(0.278,1.54]	(0.01,0.07]
2003	0.959790437671	0.326	2	23.2	1	34	2	3	52923.427621	1	12	0.22	-0.606380475765934	(0.278,1.54]	(0.2,0.48]
2010	0.945354429139	3.001	1	24.89	1	37	2	1	7795.884169	2	13	0.09	-0.662083282705458	(2.47,3]	(0.07,0.2]
2013	1.35036074035	0.262	2	28.53	2	32	2	3	44865.772883	2	6	0.24	0.900674754785796	(0.062,0.278]	(0.2,0.48]
2023	0.860818366329	0.245	2	45.31	2	45	2	5	13514.789049	2	13	4.13	-0.9882742776536	(0.062,0.278]	(0.48,16.3]
2029	0.807902126194	0.169	2	29.28	1	41	1	3	22271.562733	2	12	0.51	-1.19245697134428	(0.062,0.278]	(0.48,16.3]
2041	1.59998141733	0.151	2	26.96	1	41	2	3	43309.740501	1	7	0.41	1.86386152120453	(0.062,0.278]	(0.2,0.48]
2046	1.43071171244	2.587	1	22.62	1	38	2	3	49845.822308	1	1	0.18	1.21071715160283	(2.47,3]	(0.07,0.2]
2054	1.36389415463	3.001	1	33.75	2	29	2	4	20430.347339	1	9	0.54	0.95289481001785	(2.47,3]	(0.48,16.3]
2055	1.01941201319	1.807	1	17.75	2	23	2	3	46706.606163	1	6	0.01	-0.376324563620735	(1.54,2.47]	NA
2064	1.20801830844	3.001	1	21.97	1	38	1	3	56556.724948	1	11	1.07	0.351432006251159	(2.47,3]	(0.48,16.3]
2074	0.660378079171	1.733	1	21.46	1	39	1	4	11080.543717	2	9	0.18	-1.76169350871844	(1.54,2.47]	(0.07,0.2]
2076	0.997847544359	2.944	1	23.86	1	49	1	3	47096.478164	1	8	1.12	-0.459533259527495	(2.47,3]	(0.48,16.3]
2078	1.12406570738	3.001	1	20.63	2	45	1	2	8363.517889	3	1	0.16	0.0274923577984701	(2.47,3]	(0.07,0.2]
2086	1.25850694748	2.549	1	24.79	2	24	2	3	4129.579056	1	11	0.54	0.546247554250481	(2.47,3]	(0.48,16.3]
2088	1.00261100829	3.001	1	25.31	2	47	2	4	9815.308357	2	9	0.58	-0.441152949546124	(2.47,3]	(0.48,16.3]
2091	0.848898850069	0.201	2	29.71	2	42	2	3	57298.832254	1	1	0.66	-1.03426694325584	(0.062,0.278]	(0.48,16.3]
2092	1.34225240977	2.182	1	27.18	1	23	2	1	8810.226702	1	10	0.52	0.869387936694881	(1.54,2.47]	(0.48,16.3]
2101	1.1384507427	2.535	1	34.72	1	37	1	4	14205.963871	1	11	1.1	0.0829984794159519	(2.47,3]	(0.48,16.3]
2106	0.786605654425	3.001	1	18.94	1	47	2	3	55033.662594	2	7	0.24	-1.2746315733343	(2.47,3]	(0.2,0.48]
2112	0.78549567452	1.538	1	26.17	1	37	1	2	22730.882894	2	7	0.19	-1.27891454367322	(0.278,1.54]	(0.07,0.2]
2114	1.24534961661	0.554	2	48.6	2	25	2	3	2675.374166	1	7	1.28	0.495478655100383	(0.278,1.54]	(0.48,16.3]
2116	1.33582487965	3.001	1	32.31	1	31	2	4	15105.925519	2	5	0.53	0.844586658101931	(2.47,3]	(0.48,16.3]
2118	1.33866271189	3.001	1	24.87	1	21	2	1	9749.580681	2	2	0.46	0.855536722383278	(2.47,3]	(0.2,0.48]
2121	1.39512549095	0.088	2	19.03	2	42	2	3	48575.493916	1	8	0.04	1.0734040971688	(0.062,0.278]	(0.01,0.07]
2130	1.71581097578	1.617	1	40.75	2	30	1	5	15639.871958	1	8	0.21	2.31080165136091	(1.54,2.47]	(0.2,0.48]
2133	1.13077957074	0.594	2	25.9	1	46	2	3	48781.955018	3	1	0.03	0.0533984823156056	(0.278,1.54]	(0.01,0.07]
2135	0.822263222658	0.243	2	23.75	1	30	2	3	39348.683502	2	5	0.04	-1.13704322023705	(0.062,0.278]	(0.01,0.07]
2142	0.881023587733	0.112	2	26.27	2	36	2	3	3429.680971	2	5	0.56	-0.910310376167776	(0.062,0.278]	(0.48,16.3]
2145	1.02098798455	0.98	1	26.63	1	32	2	4	16929.55161	2	12	0.06	-0.370243517865344	(0.278,1.54]	(0.01,0.07]
2149	1.39699317211	2.906	1	25.75	2	47	2	1	4358.171681	1	10	0.26	1.08061073485188	(2.47,3]	(0.2,0.48]
2151	1.49919956205	0.175	2	19.22	2	31	2	3	3136.487876	2	8	0.41	1.47498448395252	(0.062,0.278]	(0.2,0.48]
2163	0.999806415095	0.457	1	22.57	1	29	1	3	40268.019987	1	1	0.06	-0.451974757592211	(0.278,1.54]	(0.01,0.07]
2177	1.27944529158	2.59	1	30.04	2	23	1	2	44761.374352	2	2	0.71	0.627040284211139	(2.47,3]	(0.48,16.3]
2181	0.973812806604	3.001	1	30.89	1	41	1	1	6447.019585	1	6	0.13	-0.552273739282766	(2.47,3]	(0.07,0.2]
2182	0.889301258979	2.295	1	27.49	1	43	2	4	14765.027038	2	5	0.5	-0.878370139896601	(1.54,2.47]	(0.48,16.3]
2186	1.0921802618	1.559	1	28	1	49	2	3	45676.879798	1	9	0.86	-0.095540876449514	(1.54,2.47]	(0.48,16.3]
2188	1.08907041466	0.2	2	29.21	1	42	1	3	65442.922856	1	11	0.09	-0.107540537884104	(0.062,0.278]	(0.07,0.2]
2193	0.793821885058	1.069	1	30.54	1	29	1	1	12545.089969	1	12	0.08	-1.24678701360783	(0.278,1.54]	(0.07,0.2]
2194	1.05335285626	0.202	2	25.89	1	36	1	4	14395.625385	1	7	0.3	-0.245360369141211	(0.062,0.278]	(0.2,0.48]
2196	0.816405336222	1.86	1	21.76	2	41	1	1	6706.418143	1	4	0.01	-1.15964647074739	(1.54,2.47]	NA
2203	1.33768683822	1.521	1	28.9	1	38	1	4	18382.820301	1	5	0.05	0.851771214589564	(0.278,1.54]	(0.01,0.07]
2213	0.75711247254	1.396	1	29.82	1	47	1	1	6724.763983	1	6	1.25	-1.38843401484234	(0.278,1.54]	(0.48,16.3]
2217	1.25065388513	3.001	1	19.11	1	31	1	3	49745.193881	1	9	0.18	0.51594571458362	(2.47,3]	(0.07,0.2]
2222	0.951655109412	2.899	1	28.33	1	43	1	3	49478.246618	2	2	0.06	-0.637771467146704	(2.47,3]	(0.01,0.07]
2232	1.09583794289	0.909	1	23.11	2	25	2	3	40149.041439	1	9	0.26	-0.0814273420088142	(0.278,1.54]	(0.2,0.48]
2236	1.17131625027	0.208	2	21.18	2	32	2	3	44030.292568	1	1	0.13	0.209813382516288	(0.062,0.278]	(0.07,0.2]
2237	1.14865130653	1.869	1	30.43	1	28	2	3	41769.884507	2	11	0.41	0.122358392264249	(1.54,2.47]	(0.2,0.48]
2238	1.21237328147	1.608	1	24.62	2	20	1	4	13445.616297	1	7	0.02	0.368236112550985	(1.54,2.47]	(0.01,0.07]
2239	1.42839802431	3.001	1	17.66	1	35	2	3	60847.688735	2	12	0.19	1.2017895506709	(2.47,3]	(0.07,0.2]
2242	1.09926251452	0.198	2	38.26	2	33	2	3	48199.409811	2	1	1.44	-0.0682132841247664	(0.062,0.278]	(0.48,16.3]
2245	1.20700524297	3.001	1	37.99	1	32	2	3	43634.38498	1	10	0.38	0.347522990115056	(2.47,3]	(0.2,0.48]
2249	1.14695336861	2.003	1	31.12	2	37	1	1	13406.149756	1	3	0.43	0.115806726134141	(1.54,2.47]	(0.2,0.48]
2250	0.855707593388	1.89	1	26.01	2	36	1	2	37958.164239	2	7	0.29	-1.00799471476842	(1.54,2.47]	(0.2,0.48]
2255	1.46572482227	0.134	2	29.9	1	27	2	3	56709.962302	2	8	0.22	1.34581879641618	(0.062,0.278]	(0.2,0.48]
2258	1.01973842991	0.393	2	24.69	2	26	2	3	36595.016417	1	1	0.68	-0.375065051512821	(0.278,1.54]	(0.48,16.3]
2262	0.785541396972	0.751	1	22.87	2	22	1	1	9313.685701	1	13	0.23	-1.2787381189426	(0.278,1.54]	(0.2,0.48]
2264	1.19659904073	0.901	1	19.34	1	22	1	1	8357.186245	2	12	0.04	0.307369600550104	(0.278,1.54]	(0.01,0.07]
2272	0.733462013742	0.181	2	30.82	1	30	2	3	3223.269584	2	8	0.32	-1.47969171516414	(0.062,0.278]	(0.2,0.48]
2273	1.13656169049	1.796	1	25.17	1	25	1	1	7977.901173	2	8	0.05	0.0757093793631876	(1.54,2.47]	(0.01,0.07]
2276	0.818802251748	0.126	2	28.31	1	29	1	3	38937.963258	2	1	0.22	-1.15039772844448	(0.062,0.278]	(0.2,0.48]
2278	0.792018603248	2.172	1	37.11	1	32	1	1	14066.125303	1	4	0.25	-1.25374515985008	(1.54,2.47]	(0.2,0.48]
2280	1.13501537225	1.482	1	30.39	2	47	2	2	9928.334253	2	7	0.28	0.0697427531867863	(0.278,1.54]	(0.2,0.48]
2291	0.994752454022	0.22	2	24.39	1	39	1	3	30810.773503	2	9	0.04	-0.471475980337069	(0.062,0.278]	(0.01,0.07]
2303	0.932951732412	1.314	1	22.09	1	45	2	3	54050.587558	2	1	0.09	-0.709940349274941	(0.278,1.54]	(0.07,0.2]
2304	1.16413235133	0.236	2	60.87	1	35	1	3	58094.563724	2	2	0.88	0.182093577915116	(0.062,0.278]	(0.48,16.3]
2308	0.927077334416	2.797	1	38.59	2	30	2	1	1699.736399	1	10	1.12	-0.732607311318624	(2.47,3]	(0.48,16.3]
2317	1.28555943702	3.001	1	35.39	1	28	1	5	46965.513948	1	11	0.17	0.650632336147764	(2.47,3]	(0.07,0.2]
2319	0.986306977355	2.368	1	25.29	1	42	1	1	5296.325497	2	3	0.12	-0.504063710889552	(1.54,2.47]	(0.07,0.2]
2324	1.19109369439	3.001	1	44.48	2	36	2	2	9587.64839	2	9	1.55	0.2861266618505	(2.47,3]	(0.48,16.3]
2328	0.73673853159	0.226	2	18.52	1	20	2	2	11304.571074	2	9	0.01	-1.46704893785374	(0.062,0.278]	NA
2329	1.57818802947	3.001	1	26.07	2	31	2	4	15573.831139	2	4	0.15	1.77976951794526	(2.47,3]	(0.07,0.2]
2332	0.857064187628	2.835	1	39.16	2	23	1	4	15078.970915	2	12	0.43	-1.00276015793933	(2.47,3]	(0.2,0.48]
2333	1.2252999029	1.351	1	34.73	2	36	1	4	12384.264469	1	7	0.28	0.418114795865663	(0.278,1.54]	(0.2,0.48]
2334	1.06704671875	0.597	2	26.53	1	36	1	3	43702.796159	1	8	0.1	-0.192521208174659	(0.278,1.54]	(0.07,0.2]
2335	0.967445486264	3.001	1	21.16	2	40	2	1	4985.701798	1	10	0.07	-0.576842692316766	(2.47,3]	(0.01,0.07]
2357	0.896665442221	0.841	1	27.66	2	28	1	1	26953.750199	1	4	0.34	-0.849954689982789	(0.278,1.54]	(0.2,0.48]
2362	1.32734411137	0.913	1	22.78	2	23	1	5	39447.733951	1	8	0.06	0.811862751271831	(0.278,1.54]	(0.01,0.07]
2375	0.993224059134	1.094	1	18.1	2	44	2	3	49153.052649	2	8	0.11	-0.477373447437126	(0.278,1.54]	(0.07,0.2]
2388	1.31278984499	2.612	1	30.65	1	21	2	3	35499.629892	2	5	0.17	0.755703634399985	(2.47,3]	(0.07,0.2]
2399	0.997962293916	1.718	1	24.42	1	41	2	2	33665.347735	2	6	0.05	-0.45909048669276	(1.54,2.47]	(0.01,0.07]
2405	0.891954203256	3.001	1	21.73	2	47	2	5	47829.680292	2	8	0.03	-0.868133484622016	(2.47,3]	(0.01,0.07]
2407	0.994736346865	2.548	1	24.83	1	37	1	4	11847.418846	2	4	0.05	-0.471538131440313	(2.47,3]	(0.01,0.07]
2412	0.713346871701	3.001	1	29.93	1	48	2	1	5933.058296	1	4	0.74	-1.55730803626752	(2.47,3]	(0.48,16.3]
2414	0.88565149717	1.55	1	29.81	2	34	2	3	2857.69491	1	5	1.39	-0.892453116986239	(1.54,2.47]	(0.48,16.3]
2434	0.923516342703	1.691	1	19.57	2	21	1	1	10094.805673	2	2	0.03	-0.746347759965685	(1.54,2.47]	(0.01,0.07]
2435	1.04123679673	1.907	1	18.91	1	22	2	5	4243.838042	1	8	0.25	-0.292111416937514	(1.54,2.47]	(0.2,0.48]
2440	1.57860948196	0.173	2	24.87	2	45	1	3	57799.138509	2	11	0.15	1.78139573523605	(0.062,0.278]	(0.07,0.2]
2447	1.03223476971	2.76	1	26.91	1	44	1	5	61168.355897	2	10	0.35	-0.326846653623466	(2.47,3]	(0.2,0.48]
2449	0.779583762604	2.801	1	30.74	1	24	2	1	8666.062976	2	2	0.06	-1.30172625699207	(2.47,3]	(0.01,0.07]
2450	0.943151442887	0.201	2	28.37	2	49	1	4	8096.724762	2	9	0.27	-0.670583729183691	(0.062,0.278]	(0.2,0.48]
2455	1.22118288978	1.108	1	24.09	1	22	1	2	25436.799495	2	9	0.2	0.402228882077062	(0.278,1.54]	(0.07,0.2]
2456	1.10712473131	2.451	1	30.73	2	40	2	1	4227.376945	2	13	0.3	-0.0378761211202364	(1.54,2.47]	(0.2,0.48]
2470	1.16882261403	2.084	1	17.69	2	22	2	1	1024.720674	2	12	0.28	0.200191433502734	(1.54,2.47]	(0.2,0.48]
2472	1.15456327035	3.001	1	29.99	1	21	1	2	58982.487281	2	8	0.05	0.145170305859958	(2.47,3]	(0.01,0.07]
2475	0.92706448683	2.475	1	23.11	1	35	2	3	48714.988079	1	9	0.25	-0.732656885035695	(2.47,3]	(0.2,0.48]
2476	1.05992831143	2.169	1	25.81	2	41	1	2	17638.034897	2	4	2.57	-0.219988306700121	(1.54,2.47]	(0.48,16.3]
2478	1.62584409207	3.001	1	23.67	1	48	2	3	65440.017832	2	11	0.05	1.96365528170201	(2.47,3]	(0.01,0.07]
2484	0.864635946062	2.085	1	22.91	2	28	2	5	43456.089556	2	6	0.25	-0.973543758038558	(1.54,2.47]	(0.2,0.48]
2485	0.9988262495	0.209	2	27.81	2	46	1	3	66639.075417	2	11	3.38	-0.45575682621499	(0.062,0.278]	(0.48,16.3]
2492	1.09288962406	3.001	1	28.08	1	42	1	4	11285.870701	2	5	0.17	-0.0928037300332198	(2.47,3]	(0.07,0.2]
2494	1.02909072737	1.332	1	23.38	1	20	1	4	13081.205696	1	7	0.01	-0.338978260714616	(0.278,1.54]	NA
2504	1.09899092994	1.709	1	26.4	2	36	2	1	9116.298756	2	3	1.24	-0.0692612208445287	(1.54,2.47]	(0.48,16.3]
2508	0.954995258498	2.802	1	33.9	2	33	2	4	16079.938954	2	8	0.43	-0.624883162233731	(2.47,3]	(0.2,0.48]
2520	1.02889988844	3.001	1	27.77	2	37	2	1	10118.942936	1	4	0.1	-0.339714632132711	(2.47,3]	(0.07,0.2]
2527	1.03247125345	2.062	1	32.92	2	29	2	2	26658.291844	1	2	0.45	-0.325934157064299	(1.54,2.47]	(0.2,0.48]
2536	0.894234197707	1.672	1	27.03	2	20	2	1	9742.446625	1	6	0.06	-0.859335894176865	(1.54,2.47]	(0.01,0.07]
2544	0.900357843788	1.861	1	25.64	2	37	2	1	846.689544	1	13	0.26	-0.835707183050808	(1.54,2.47]	(0.2,0.48]
2550	1.32017406464	0.287	2	24.96	2	28	1	1	11130.492273	1	13	0.15	0.784196396831597	(0.278,1.54]	(0.07,0.2]
2552	0.862888843624	3.001	1	41.6	1	35	2	5	59944.726608	1	8	0.43	-0.980285130460981	(2.47,3]	(0.2,0.48]
2553	0.759671624726	0.12	2	24.6	2	40	1	3	50130.703002	2	12	0.08	-1.37855926588873	(0.062,0.278]	(0.07,0.2]
2574	1.06438150241	3.001	1	40.05	1	31	2	2	12459.541452	2	9	1.27	-0.202805216452293	(2.47,3]	(0.48,16.3]
2575	1.16024787121	1.73	1	29.93	2	43	1	4	11270.316944	1	7	0.39	0.167104916353637	(1.54,2.47]	(0.2,0.48]
2579	1.08003381505	1.85	1	28.83	2	47	1	3	60286.164095	3	1	0.39	-0.142409176424309	(1.54,2.47]	(0.2,0.48]
2588	0.841402481473	3.001	1	22.93	2	27	2	1	1130.878328	1	4	1.5	-1.06319244380018	(2.47,3]	(0.48,16.3]
2590	0.868175682708	0.231	2	35.13	2	24	2	3	3173.061858	2	5	2.54	-0.959885324228975	(0.062,0.278]	(0.48,16.3]
2591	1.25034554403	3.001	1	26.76	2	29	2	1	8383.068934	2	13	0.69	0.514755949093613	(2.47,3]	(0.48,16.3]
2597	1.00733528146	2.702	1	22.68	1	37	2	4	18980.613206	2	5	0.07	-0.422923861101436	(2.47,3]	(0.01,0.07]
2608	0.793176215009	3.001	1	21.75	1	47	2	3	54205.808922	2	13	0.08	-1.24927839715103	(2.47,3]	(0.07,0.2]
2612	0.948197949844	0.145	2	22.06	2	28	1	3	31228.455085	2	4	0.02	-0.65111126890344	(0.062,0.278]	(0.01,0.07]
2613	1.26409098596	0.231	2	20.05	2	32	2	3	35551.987938	3	1	0.02	0.567794134574594	(0.062,0.278]	(0.01,0.07]
2621	1.14074634542	0.392	2	31.97	1	32	1	3	45297.66631	2	5	0.03	0.0918562959542672	(0.278,1.54]	(0.01,0.07]
2630	1.00294504754	0.188	2	20.84	1	49	1	1	6360.609191	1	5	0.69	-0.439864025131059	(0.062,0.278]	(0.48,16.3]
2633	0.827366145757	1.092	1	24.06	1	46	1	1	4677.077412	2	7	0.1	-1.11735307253586	(0.278,1.54]	(0.07,0.2]
2636	0.877347120004	2.037	1	31.33	2	47	1	1	6454.198436	1	6	0.17	-0.924496400765499	(1.54,2.47]	(0.07,0.2]
2641	1.23573941125	3.001	1	28.46	1	33	2	3	36628.205494	2	7	0.72	0.458396700442997	(2.47,3]	(0.48,16.3]
2650	1.5839501449	1.342	1	37.68	2	42	2	4	9718.829843	2	9	0.72	1.80200322628986	(0.278,1.54]	(0.48,16.3]
2654	0.993780523366	2.865	1	25.21	2	32	2	4	16593.569963	2	12	0.41	-0.475226273610293	(2.47,3]	(0.2,0.48]
2655	1.33776712829	0.487	2	23.9	1	47	1	3	72922.135687	1	3	0.21	0.852081021989473	(0.278,1.54]	(0.2,0.48]
2659	1.10479514175	2.268	1	40.82	2	22	2	5	4129.579056	1	11	0.21	-0.0468650793368636	(1.54,2.47]	(0.2,0.48]
2660	1.34935815003	0.428	2	32.58	2	42	1	3	51150.790278	2	6	0.08	0.896806158081201	(0.278,1.54]	(0.07,0.2]
2661	0.640906390578	2.116	1	44.41	1	33	1	3	49955.91341	1	1	0.29	-1.836826999259	(1.54,2.47]	(0.2,0.48]
2662	1.31310823553	0.181	2	23.8	1	35	1	3	51846.118405	2	11	0.12	0.756932176676175	(0.062,0.278]	(0.07,0.2]
2663	1.49771206631	2.213	1	32.97	2	32	1	3	57663.47467	1	11	0.08	1.46924483037411	(1.54,2.47]	(0.07,0.2]
2669	0.837454920512	0.694	1	33.22	1	40	1	5	22469.337281	1	1	0.08	-1.07842450920144	(0.278,1.54]	(0.07,0.2]
2671	0.705331155279	1.961	1	47.06	2	39	1	1	10554.097123	2	6	1.03	-1.58823749321173	(1.54,2.47]	(0.48,16.3]
2679	0.796731472376	2.968	1	22.21	2	43	2	1	5923.854686	1	3	0.05	-1.23556007506115	(2.47,3]	(0.01,0.07]
2680	0.69580623029	3.001	1	22.85	1	37	1	5	45804.865211	2	6	1.34	-1.62499038488532	(2.47,3]	(0.48,16.3]
2685	0.856320653623	0.234	2	24.32	1	37	1	3	55590.386878	2	2	0.05	-1.00562915950868	(0.062,0.278]	(0.01,0.07]
2692	1.26256170185	1.985	1	26.06	1	40	2	4	17317.006032	2	11	0.32	0.561893236321023	(1.54,2.47]	(0.2,0.48]
2697	1.21765267867	3.001	1	30.49	1	39	2	3	60847.688735	1	11	0.18	0.388607203516801	(2.47,3]	(0.07,0.2]
2699	1.40987621053	2.877	1	24.96	1	45	2	3	43071.841955	1	11	0.03	1.13032124869046	(2.47,3]	(0.01,0.07]
2705	0.911365930062	1.657	1	30.25	1	30	1	1	12029.205042	1	12	0.47	-0.7932313627342	(1.54,2.47]	(0.2,0.48]
2712	1.03298699964	2.75	1	19.54	1	49	1	1	6641.399566	1	5	0.07	-0.3239440979432	(2.47,3]	(0.01,0.07]
2725	1.12782561075	0.146	2	20.44	2	49	2	3	44951.641375	3	1	0.01	0.042000327301683	(0.062,0.278]	NA
2729	1.0435877641	0.305	2	50.22	1	35	2	3	47565.219002	2	1	2.67	-0.283039970267062	(0.278,1.54]	(0.48,16.3]
2733	1.5558736568	0.193	2	22.33	2	30	1	2	55764.57529	2	10	0.02	1.6936672418169	(0.062,0.278]	(0.01,0.07]
2734	0.892023507545	2.56	1	24.57	1	37	2	3	57401.79766	1	11	0.03	-0.867866066975255	(2.47,3]	(0.01,0.07]
2738	1.44843647648	0.191	2	26.16	2	20	1	2	55282.767751	2	10	0.01	1.27910995610832	(0.062,0.278]	NA
2746	1.06623695382	1.429	1	21.26	2	25	2	3	2830.179891	1	9	0.13	-0.195645768503243	(0.278,1.54]	(0.07,0.2]
2752	1.59856608575	3.001	1	25.61	2	26	2	1	2741.168693	1	7	0.67	1.85840032037596	(2.47,3]	(0.48,16.3]
2753	1.20287104431	2.698	1	21.91	2	31	1	4	23518.274826	2	10	0.05	0.331570764172743	(2.47,3]	(0.01,0.07]
2756	1.26238073901	0.189	2	32.34	2	30	2	3	3656.275308	1	1	0.78	0.561194972800507	(0.062,0.278]	(0.48,16.3]
2759	1.00294178466	0.165	2	23.16	1	33	2	3	44792.460285	2	12	0.01	-0.439876615285346	(0.062,0.278]	NA
2766	0.920862372641	2.587	1	27.45	2	32	2	1	10321.594828	1	12	0.46	-0.756588373336006	(2.47,3]	(0.2,0.48]
2768	1.11615022	2.353	1	37.88	2	21	2	1	944.050326	2	3	0.27	-0.00305035519473835	(1.54,2.47]	(0.2,0.48]
2771	1.22569552127	2.117	1	19.47	1	24	1	3	54522.701599	1	8	0.04	0.419641329577318	(1.54,2.47]	(0.01,0.07]
2782	1.05999659455	1.514	1	35.72	2	28	1	4	13809.908319	2	12	0.32	-0.219724829337791	(0.278,1.54]	(0.2,0.48]
2784	0.933874482058	2.058	1	30.58	2	22	2	1	12435.712903	1	2	0.57	-0.706379825930091	(1.54,2.47]	(0.48,16.3]
2788	0.937854942099	1.189	1	26.9	1	34	1	1	7977.901173	2	8	0.06	-0.691020816083094	(0.278,1.54]	(0.01,0.07]
2794	1.18423084002	0.82	1	25.5	2	30	1	4	15605.154529	2	8	0.05	0.259645640370165	(0.278,1.54]	(0.01,0.07]
2803	0.803742969209	2.61	1	38.89	1	36	2	3	52725.420345	3	1	2.29	-1.20850550152166	(2.47,3]	(0.48,16.3]
2807	1.28813498486	0.156	2	22.7	1	32	1	3	17586.985522	2	9	0.19	0.660570349399627	(0.062,0.278]	(0.07,0.2]
2809	1.22254540175	1.237	1	31.07	2	42	1	4	18767.080295	1	2	0.12	0.407486273069141	(0.278,1.54]	(0.07,0.2]
2810	0.983038619165	3.001	1	29.21	2	45	2	3	48294.793992	2	6	1.2	-0.516675003329787	(2.47,3]	(0.48,16.3]
2814	1.05559079333	2.817	1	36.71	2	23	2	1	8702.815388	2	6	0.77	-0.236725061377525	(2.47,3]	(0.48,16.3]
2820	0.611167393548	0.212	2	31.11	2	48	1	2	42640.968846	2	7	0.32	-1.95157794350132	(0.062,0.278]	(0.2,0.48]
2827	1.00224890142	0.154	2	26.02	2	37	2	3	47128.797127	1	10	0.53	-0.442550175727195	(0.062,0.278]	(0.48,16.3]
2837	0.876124260208	1.538	1	20.19	2	21	2	1	1148.113687	2	3	0.04	-0.929214929642764	(0.278,1.54]	(0.01,0.07]
2841	1.20257838909	0.192	2	36.51	2	33	1	3	46418.684083	2	1	0.08	0.330441524245836	(0.062,0.278]	(0.07,0.2]
2843	1.21754669155	0.738	1	24.35	2	30	2	3	53588.193469	2	11	0.05	0.388198241436296	(0.278,1.54]	(0.01,0.07]
2851	0.920755784485	2.599	1	23.82	2	31	2	3	4587.055415	1	11	0.39	-0.756999654575037	(2.47,3]	(0.2,0.48]
2857	1.00075774107	0.451	2	24.41	1	26	1	2	30420.218588	2	7	0.06	-0.448303969575945	(0.278,1.54]	(0.01,0.07]
2859	1.51667939594	1.242	1	34.02	1	28	2	3	28739.497929	3	1	0.13	1.54243220056693	(0.278,1.54]	(0.07,0.2]
2890	1.0882462137	1.817	1	29.44	2	35	2	3	48673.923351	2	3	0.14	-0.110720801102464	(1.54,2.47]	(0.07,0.2]
2893	0.903253401155	0.534	2	22.64	1	27	1	3	47155.279099	1	5	0.13	-0.824534380496779	(0.278,1.54]	(0.07,0.2]
2898	1.38901237045	2.034	1	29.36	1	32	2	2	76677.53363	1	2	0.21	1.04981600006739	(1.54,2.47]	(0.2,0.48]
2904	1.01117226544	2.005	1	22.86	2	28	1	3	37656.804436	2	12	2.16	-0.408118468226099	(1.54,2.47]	(0.48,16.3]
2928	1.08793111302	1.659	1	22.9	1	31	2	3	4407.859388	1	5	0.27	-0.111936649119293	(1.54,2.47]	(0.2,0.48]
2933	0.844834019992	0.454	2	33	2	25	1	2	24983.719623	3	1	0.09	-1.04995150346645	(0.278,1.54]	(0.07,0.2]
2937	1.40283525953	0.398	2	22.1	2	29	1	3	38937.963258	2	1	0.03	1.10315302325236	(0.278,1.54]	(0.01,0.07]
2939	1.16402806146	1.961	1	23.17	2	21	2	4	17321.221399	2	5	0.06	0.181691164846332	(1.54,2.47]	(0.01,0.07]
2946	1.27098180757	0.38	2	19.06	1	30	1	3	48305.864593	2	1	0.16	0.594383070494497	(0.278,1.54]	(0.07,0.2]
2949	1.11971359285	2.656	1	25.62	1	40	1	3	35803.445457	2	9	0.11	0.0106992813115787	(2.47,3]	(0.07,0.2]
2951	1.26097099745	0.332	2	20.32	1	21	1	3	39707.756759	2	1	0.07	0.555755341632568	(0.278,1.54]	(0.01,0.07]
2953	1.06996039398	1.403	1	23.08	2	34	1	2	37958.164239	2	7	0.06	-0.181278496003812	(0.278,1.54]	(0.01,0.07]
2956	1.36229103833	0.288	2	22.1	1	31	2	3	46956.094935	2	1	0.08	0.946709022751061	(0.278,1.54]	(0.07,0.2]
2969	0.945940901074	1.994	1	32.41	2	24	1	4	19520.079443	2	5	1.82	-0.659820321105073	(1.54,2.47]	(0.48,16.3]
2980	1.26473972175	0.16	2	27.34	2	30	1	3	51846.118405	2	11	0.07	0.570297347591199	(0.062,0.278]	(0.01,0.07]
2988	1.12054020727	0.355	2	30.02	1	30	2	3	41690.55767	1	8	1.07	0.0138888571107769	(0.278,1.54]	(0.48,16.3]
2990	0.86605244155	3.001	1	18.05	1	45	1	1	4677.077412	2	7	0.29	-0.968078066152614	(2.47,3]	(0.2,0.48]
2991	0.900197241269	2.798	1	21.29	2	30	1	1	9520.702077	2	8	0.06	-0.836326884202274	(2.47,3]	(0.01,0.07]
2993	1.37555161174	1.698	1	22.87	1	41	1	2	49116.748241	1	11	0.03	0.997876293740633	(1.54,2.47]	(0.01,0.07]
3000	1.22103542345	0.45	2	21.71	2	37	1	3	36495.540914	3	1	0.02	0.401659868246691	(0.278,1.54]	(0.01,0.07]
3006	1.1348421005	0.13	2	30.08	2	23	1	3	41118.842617	1	9	0.12	0.0690741665191537	(0.062,0.278]	(0.07,0.2]
3011	0.929664448533	1.687	1	22.21	2	28	2	2	2428.09044	2	7	0.34	-0.722624668410764	(1.54,2.47]	(0.2,0.48]
3020	0.880040073116	0.286	2	27.47	1	27	1	1	12843.53894	1	12	0.13	-0.91410536733251	(0.278,1.54]	(0.07,0.2]
3026	1.03820175083	1.828	1	33.78	1	28	2	2	103831.171049	1	11	0.1	-0.303822450180917	(1.54,2.47]	(0.07,0.2]
3029	1.00975494058	0.129	2	23.15	1	31	1	3	26351.867492	1	1	0.43	-0.413587360328245	(0.062,0.278]	(0.2,0.48]
3040	0.747719005287	3.001	1	38.15	1	20	2	3	35006.476206	2	6	0.38	-1.42467966347345	(2.47,3]	(0.2,0.48]
3053	1.40309137839	1.509	1	23.85	2	31	2	4	18895.446444	1	9	0.01	1.10414128391877	(0.278,1.54]	NA
3062	0.868073686779	1.381	1	45.29	2	25	2	4	16929.55161	2	12	0.55	-0.960278885893137	(0.278,1.54]	(0.48,16.3]
3066	1.02536104854	2.644	1	36.7	2	38	2	3	49845.822308	1	1	0.35	-0.353369605756662	(2.47,3]	(0.2,0.48]
3072	0.863316635416	0.162	2	28.46	1	26	2	3	3542.685592	2	1	0.73	-0.978634452328777	(0.062,0.278]	(0.48,16.3]
3074	0.79469680673	0.825	2	40.54	2	23	1	1	13038.548798	2	2	0.23	-1.24341103936436	(0.278,1.54]	(0.2,0.48]
3087	0.875750086237	3.001	1	57.55	2	33	2	4	15896.882113	2	8	2.22	-0.930658717960166	(2.47,3]	(0.48,16.3]
3094	0.917959024454	2.137	1	26.35	2	25	1	1	11068.013639	1	12	0.12	-0.767791237561265	(1.54,2.47]	(0.07,0.2]
3097	0.879535579649	0.315	2	26.79	2	24	2	3	36595.016417	2	1	0.14	-0.916052006677607	(0.278,1.54]	(0.07,0.2]
3099	1.33744185661	0.373	2	28.94	1	33	1	4	18034.222684	2	8	0.48	0.85082592813484	(0.278,1.54]	(0.2,0.48]
3100	1.16933846738	1.41	1	32.75	2	20	2	5	4243.838042	2	12	0.91	0.20218190611159	(0.278,1.54]	(0.48,16.3]
3102	0.670671264658	2.27	1	24.93	2	38	2	3	3976.367093	1	12	0.49	-1.72197620578778	(1.54,2.47]	(0.48,16.3]
3104	1.02590896597	2.483	1	23.71	1	41	1	3	60645.527235	1	5	0.26	-0.351255410634482	(2.47,3]	(0.2,0.48]
3106	1.3620058477	1.805	1	24.91	2	20	2	3	36833.339369	2	12	0.07	0.945608585703755	(1.54,2.47]	(0.01,0.07]
3108	1.02543689951	3.001	1	25.96	1	49	1	2	61168.355897	2	10	0.19	-0.35307692707552	(2.47,3]	(0.07,0.2]
3109	1.00042684181	0.278	2	20.92	2	26	2	3	3075.999098	2	5	0.92	-0.449580778020285	(0.278,1.54]	(0.48,16.3]
3117	1.11407644493	3.001	1	30.38	1	37	1	4	14395.625385	1	7	0.29	-0.0110522271875504	(2.47,3]	(0.2,0.48]
3120	0.703519829117	1.526	1	23.18	2	48	2	3	57298.832254	1	1	0.04	-1.59522667940421	(0.278,1.54]	(0.01,0.07]
3130	1.35874300358	3.001	1	30.14	1	35	2	4	17558.167562	1	8	0.15	0.933018569863348	(2.47,3]	(0.07,0.2]
3140	1.06582746714	0.177	2	35.19	2	39	1	3	38939.306661	3	1	0.08	-0.197225814499321	(0.062,0.278]	(0.07,0.2]
3144	1.24802026011	1.383	1	31.74	2	24	2	4	18233.504523	1	10	0.26	0.505783604626773	(0.278,1.54]	(0.2,0.48]
3146	1.16365893051	1.767	1	26.8	1	45	1	1	5866.011552	2	6	0.09	0.180266835538292	(1.54,2.47]	(0.07,0.2]
3152	1.26811534392	2.137	1	29.66	2	31	2	4	18988.904249	1	9	0.39	0.583322529006095	(1.54,2.47]	(0.2,0.48]
3153	1.15782714155	3.001	1	29.12	1	49	2	4	22833.075642	1	2	1.05	0.157764284792991	(2.47,3]	(0.48,16.3]
3162	0.63744365521	0.343	2	32.49	1	46	1	3	60340.975502	1	6	0.53	-1.85018831580705	(0.278,1.54]	(0.48,16.3]
3164	0.983572439493	3.001	1	20.72	2	31	1	4	18724.5913	2	11	0.01	-0.514615203309229	(2.47,3]	NA
3165	0.971377688494	3.001	1	20.75	1	31	2	3	58907.194142	1	5	0.05	-0.56166989014092	(2.47,3]	(0.01,0.07]
3166	1.38412892988	1.807	1	24.78	2	26	1	1	12890.198344	1	2	0.67	1.03097274802384	(1.54,2.47]	(0.48,16.3]
3172	0.674818394238	3.001	1	22.37	2	22	1	1	8873.923264	2	6	0.02	-1.70597408457568	(2.47,3]	(0.01,0.07]
3175	0.819924482895	0.155	2	27.91	1	25	2	1	1064.035921	2	2	0.89	-1.14606748544245	(0.062,0.278]	(0.48,16.3]
3180	1.27449063058	2.525	1	25.28	2	39	1	2	28286.049019	2	9	0.08	0.607922220895921	(2.47,3]	(0.07,0.2]
3185	1.31894707019	3.001	1	35.24	2	47	2	3	59969.618091	2	8	0.7	0.779461913971413	(2.47,3]	(0.48,16.3]
3194	0.98325581357	1.973	1	21.43	1	48	1	3	53606.889396	1	1	0.23	-0.515836936631278	(1.54,2.47]	(0.2,0.48]
3196	0.786949030033	0.503	2	28.26	1	32	2	3	37117.22271	1	7	0.07	-1.27330662363247	(0.278,1.54]	(0.01,0.07]
3197	1.24241954127	2.187	1	22.6	2	46	2	3	44951.641375	3	1	0.2	0.484172661437351	(1.54,2.47]	(0.07,0.2]
3206	0.925923447005	1.955	1	35.14	2	46	2	3	52753.49922	1	1	0.09	-0.737059703234464	(1.54,2.47]	(0.07,0.2]
3216	1.27295664574	0.197	2	27.85	1	41	2	4	19761.236386	2	10	0.15	0.602003184397621	(0.062,0.278]	(0.07,0.2]
3222	1.06683121852	0.272	2	24.64	2	40	2	3	39707.117458	3	1	0.02	-0.193352737726647	(0.062,0.278]	(0.01,0.07]
3225	1.24322501376	3.001	1	24.86	1	21	1	3	51344.150366	1	11	0.09	0.48728065894969	(2.47,3]	(0.07,0.2]
3229	1.10801280092	3.001	1	41.34	1	36	2	1	12505.055287	1	3	0.28	-0.0344494142209551	(2.47,3]	(0.2,0.48]
3231	1.1570207551	0.295	2	29.58	2	49	1	4	12709.122128	2	4	0.13	0.154652760673049	(0.278,1.54]	(0.07,0.2]
3232	1.07477016669	3.001	1	26.64	1	39	2	4	11573.780432	2	9	0.19	-0.162719498889462	(2.47,3]	(0.07,0.2]
3233	0.81833822108	1.883	1	66.44	2	40	2	4	15767.319703	1	6	1.28	-1.15218823796491	(1.54,2.47]	(0.48,16.3]
3238	1.41377464728	0.749	1	25.83	1	43	1	3	65542.878182	2	10	0.04	1.14536376332806	(0.278,1.54]	(0.01,0.07]
3243	0.822339905613	3.001	1	28.99	1	43	2	1	3966.817751	2	6	1.36	-1.13674733125718	(2.47,3]	(0.48,16.3]
3251	1.37900205719	0.383	2	27.15	1	25	1	3	33041.856458	1	7	0.14	1.0111901883903	(0.278,1.54]	(0.07,0.2]
3262	1.08110332073	2.245	1	23.68	2	42	2	4	13718.060515	2	7	0.06	-0.138282379998433	(1.54,2.47]	(0.01,0.07]
3263	1.01584405406	2.431	1	31	2	38	1	1	22558.292065	1	4	0.22	-0.390091896754817	(1.54,2.47]	(0.2,0.48]
3264	1.00544772754	2.618	1	24.75	2	41	2	3	48570.947061	2	12	0.12	-0.430207179849873	(2.47,3]	(0.07,0.2]
3279	1.43567090545	0.995	1	25.12	1	42	1	4	10876.910578	1	7	0.03	1.2298527021395	(0.278,1.54]	(0.01,0.07]
3289	1.29691124277	0.801	2	23.32	2	34	2	2	37921.511955	2	4	0.07	0.694434433015853	(0.278,1.54]	(0.01,0.07]
3294	0.976965748997	3.001	1	36.11	1	43	2	4	12912.957593	1	7	0.39	-0.540107790432056	(2.47,3]	(0.2,0.48]
3298	0.488414816483	1.222	1	21.43	1	46	1	1	7692.942208	1	3	0.52	-2.42523124499556	(0.278,1.54]	(0.48,16.3]
3316	1.0873189711	0.313	2	20	2	22	2	3	31836.573384	1	7	0.01	-0.114298660967219	(0.278,1.54]	NA
3317	0.910781780415	0.177	2	29.68	1	24	2	3	35647.351069	1	10	0.27	-0.795485363550181	(0.062,0.278]	(0.2,0.48]
3318	0.979262802393	3.001	1	21.99	1	39	2	4	12985.400493	1	13	0.53	-0.531244376312874	(2.47,3]	(0.48,16.3]
3323	1.27094021172	1.877	1	20.48	2	20	1	4	13866.928876	1	7	0.01	0.594222568677329	(1.54,2.47]	NA
3326	0.92250223908	0.199	2	24.29	1	41	2	3	30333.91955	1	1	0.17	-0.75026078192071	(0.062,0.278]	(0.07,0.2]
3327	1.41947149257	0.338	2	25.32	1	21	1	3	48370.571083	1	11	0.04	1.16734562020005	(0.278,1.54]	(0.01,0.07]
3330	0.813980538664	3.001	1	30.26	2	32	2	3	3319.057014	1	1	0.31	-1.16900279870614	(2.47,3]	(0.2,0.48]
3332	0.77854693234	0.468	2	36.65	2	46	1	3	60340.975502	1	5	0.22	-1.3057269720025	(0.278,1.54]	(0.2,0.48]
3336	1.41953664367	2.017	1	21.42	1	20	2	3	30526.866295	3	1	0.09	1.16759701234471	(1.54,2.47]	(0.07,0.2]
3339	1.37680997554	0.162	2	20.75	1	35	2	3	40354.726107	2	12	0.01	1.00273181842779	(0.062,0.278]	NA
3355	1.17720715864	2.618	1	39.24	2	44	2	3	53914.515863	2	1	0.51	0.232544051517012	(2.47,3]	(0.48,16.3]
3368	1.71887450304	2.692	1	21.8	1	22	1	1	9741.98318	2	8	0.34	2.32262258282819	(2.47,3]	(0.2,0.48]
3376	1.20748349985	0.116	2	24.46	2	23	2	3	4243.838042	1	11	0.85	0.349368392921177	(0.062,0.278]	(0.48,16.3]
3381	0.935217249282	1.699	1	35.72	2	28	2	3	3504.815795	1	9	1.04	-0.701198622048326	(1.54,2.47]	(0.48,16.3]
3385	1.18931561944	2.831	1	21.5	9	33	1	3	58559.997637	1	5	0.2	0.279265778840886	(2.47,3]	(0.07,0.2]
3387	0.660919561768	3.001	1	30.36	2	42	2	1	5826.938357	1	3	0.12	-1.75960414305376	(2.47,3]	(0.07,0.2]
3404	0.810687993534	1.642	1	19.89	2	35	2	3	41608.347868	2	11	0.09	-1.18170741891397	(1.54,2.47]	(0.07,0.2]
3406	0.964078891417	0.165	2	32.09	2	27	2	3	36595.016417	1	9	0.37	-0.589833040887865	(0.062,0.278]	(0.2,0.48]
3409	0.76777063591	1.987	1	28.44	1	28	1	1	7977.901173	2	8	0.05	-1.34730840763499	(1.54,2.47]	(0.01,0.07]
3415	1.11122161233	3.001	1	41.62	1	43	2	1	4415.142074	2	5	1.07	-0.022067889086749	(2.47,3]	(0.48,16.3]
3429	1.24770445672	0.132	2	25.68	2	43	1	3	40685.993265	3	1	0.04	0.50456504513195	(0.062,0.278]	(0.01,0.07]
3432	0.955935952713	2.234	1	34.03	1	27	1	1	12333.095722	2	2	0.12	-0.621253397944584	(1.54,2.47]	(0.07,0.2]
3433	0.933565788676	3.001	1	25.99	2	41	2	5	50336.499757	2	6	0.74	-0.707570950736019	(2.47,3]	(0.48,16.3]
3437	0.84067726388	0.199	2	25.99	2	25	2	3	2592.965276	1	11	1.39	-1.06599076963121	(0.062,0.278]	(0.48,16.3]
3438	0.973527633145	3.001	1	29.26	2	42	1	1	13951.028028	1	4	0.15	-0.553374110074023	(2.47,3]	(0.07,0.2]
3439	1.31241793533	2.875	1	21.7	2	24	2	3	36772.198699	1	10	0.1	0.754268583156839	(2.47,3]	(0.07,0.2]
3443	1.03734276189	0.14	2	34.78	2	39	2	3	54389.16428	1	5	0.86	-0.307136946357748	(0.062,0.278]	(0.48,16.3]
3446	1.44198304909	2.765	1	26.37	1	47	1	4	11167.853041	1	9	1.18	1.25420875026555	(2.47,3]	(0.48,16.3]
3448	1.51860829677	1.646	1	21.31	2	22	1	1	9815.078524	1	10	0.02	1.54987506057223	(1.54,2.47]	(0.01,0.07]
3457	1.34927159782	1.627	1	27.67	2	24	2	2	2022.493183	2	9	0.58	0.896472187577296	(1.54,2.47]	(0.48,16.3]
3458	0.942743296595	0.378	2	26.53	2	21	2	3	3070.71512	1	1	0.37	-0.672158603156366	(0.278,1.54]	(0.2,0.48]
3459	0.907371815279	3.001	1	31.92	2	43	2	2	42104.900776	2	7	0.18	-0.808643060791774	(2.47,3]	(0.07,0.2]
3470	1.24001476557	0.299	2	20.49	2	20	2	1	9184.82022	2	6	0.14	0.474893589853745	(0.278,1.54]	(0.07,0.2]
3476	1.04455367208	1.763	1	21.22	1	47	1	4	8322.083743	2	9	0.25	-0.279312916101638	(1.54,2.47]	(0.2,0.48]
3479	0.956586304258	0.332	2	22.1	2	22	1	4	19520.079443	1	12	0.58	-0.618743950373003	(0.278,1.54]	(0.48,16.3]
3496	1.12560129295	3.001	1	20	2	20	1	4	12151.782135	2	7	0.01	0.033417570876256	(2.47,3]	NA
3498	0.973498066228	0.255	2	30.12	2	43	1	4	11700.940931	2	8	0.09	-0.553488197029971	(0.062,0.278]	(0.07,0.2]
3509	1.08555307998	2.334	1	33.19	2	40	2	1	6371.262921	1	4	0.4	-0.121112531429788	(1.54,2.47]	(0.2,0.48]
3513	0.920741566839	3.001	1	24.22	2	40	2	1	6119.353105	1	4	0.07	-0.757054514807942	(2.47,3]	(0.01,0.07]
3515	1.27674116702	0.205	2	22.62	1	38	1	4	15605.154529	2	8	0.07	0.616606144610001	(0.062,0.278]	(0.01,0.07]
3516	0.69757166758	0.244	2	31.31	2	43	1	3	57720.766344	1	12	0.27	-1.61817826557196	(0.062,0.278]	(0.2,0.48]
3531	1.79671416838	1.074	1	20.66	2	46	2	3	45912.499162	1	7	0.07	2.62297484717189	(0.278,1.54]	(0.01,0.07]
3541	1.10217827919	3.001	1	30.02	2	42	1	3	40685.993265	3	1	0.15	-0.0569625096372006	(2.47,3]	(0.07,0.2]
3551	0.709754201048	1.699	1	28.83	2	46	1	1	11933.071897	1	4	1.83	-1.57117072132605	(1.54,2.47]	(0.48,16.3]
3554	1.15370602359	0.099	2	22.48	2	26	1	3	42536.993646	1	9	0.04	0.141862532061823	(0.062,0.278]	(0.01,0.07]
3565	1.41966537381	1.72	1	49.09	2	38	2	4	17770.25173	2	11	0.85	1.16809373068066	(1.54,2.47]	(0.48,16.3]
3572	1.63545122082	1.062	1	22.09	2	26	1	4	17532.725704	1	9	0.03	2.00072536494684	(0.278,1.54]	(0.01,0.07]
3588	1.21563650032	0.445	2	43.5	2	22	1	3	52969.093764	1	2	0.54	0.380827574325204	(0.278,1.54]	(0.48,16.3]
3592	1.24288256202	0.47	2	21.13	2	40	1	3	53943.683441	2	1	0.13	0.485959274086482	(0.278,1.54]	(0.07,0.2]
3596	0.863359899326	1.421	1	31.21	1	48	2	4	14144.759398	1	1	0.9	-0.978467514132472	(0.278,1.54]	(0.48,16.3]
3600	1.0147242488	2.407	1	28.8	1	22	1	4	15195.755497	2	13	0.38	-0.394412779225161	(1.54,2.47]	(0.2,0.48]
3606	1.07630352285	2.474	1	22.39	2	43	2	3	74368.294968	1	7	0.21	-0.156802888216873	(1.54,2.47]	(0.2,0.48]
3611	1.05147812847	1.184	1	23.48	1	41	1	3	70676.837714	1	7	0.18	-0.252594196962734	(0.278,1.54]	(0.07,0.2]
3625	0.941497852689	0.376	2	29.22	1	28	1	1	11068.013639	1	12	0.98	-0.676964275118678	(0.278,1.54]	(0.48,16.3]
3626	0.67783135727	0.18	2	30.51	2	36	1	3	51775.818178	2	5	0.1	-1.6943482603241	(0.062,0.278]	(0.07,0.2]
3631	1.16381044922	2.051	1	20.56	2	21	2	2	30752.989454	2	7	0.09	0.180851485888986	(1.54,2.47]	(0.07,0.2]
3633	0.540009251034	0.221	2	21.61	2	23	2	3	36595.016417	2	1	0.05	-2.22614887256708	(0.062,0.278]	(0.01,0.07]
3634	1.04907259689	2.014	1	35.62	2	24	2	1	10780.367352	1	3	0.91	-0.261876185186185	(1.54,2.47]	(0.48,16.3]
3640	1.01251224147	2.338	1	26.3	2	27	2	4	14235.501711	2	4	0.59	-0.402948034450223	(1.54,2.47]	(0.48,16.3]
3645	1.80261934466	3.001	1	34.23	2	28	2	4	16772.521628	1	8	0.09	2.64576057035428	(2.47,3]	(0.07,0.2]
3659	0.933078576937	2.435	1	23.14	1	39	2	3	31722.478231	1	5	0.09	-0.709450906776224	(1.54,2.47]	(0.07,0.2]
3661	1.24539727276	0.246	2	20	2	22	1	4	13257.744627	2	7	0.03	0.495662541201382	(0.062,0.278]	(0.01,0.07]
3676	0.987863170283	0.282	2	39.26	1	24	2	5	3504.439877	1	11	1.06	-0.498058982225331	(0.278,1.54]	(0.48,16.3]
3677	1.29206089311	2.406	1	23.51	2	36	2	3	42835.401208	1	8	0.04	0.675718865613598	(1.54,2.47]	(0.01,0.07]
3688	1.37307266891	1.605	1	24.71	2	35	1	4	17619.435498	1	9	0.12	0.988311040743759	(1.54,2.47]	(0.07,0.2]
3697	0.653320082496	0.25	2	22.63	2	21	1	3	51277.271312	1	6	0.01	-1.78892750662692	(0.062,0.278]	NA
3705	1.0590399206	1.984	1	21.12	2	27	1	4	12221.102516	2	7	0.13	-0.223416253059438	(1.54,2.47]	(0.07,0.2]
3709	0.729366190925	3.001	1	22.78	2	47	2	1	5405.360915	2	2	0.07	-1.49549586401374	(2.47,3]	(0.01,0.07]
3714	1.01326888142	1.172	1	36.05	2	27	2	2	29925.011252	2	7	0.15	-0.400028462259326	(0.278,1.54]	(0.07,0.2]
3715	0.824930267795	1.423	1	19.61	1	25	2	1	11384.114198	1	4	0.06	-1.12675215536022	(0.278,1.54]	(0.01,0.07]
3720	1.10148537569	2.119	1	27.82	2	29	2	3	35161.683938	2	8	0.22	-0.0596361482543203	(1.54,2.47]	(0.2,0.48]
3721	1.30073253614	2.404	1	25.59	2	26	1	1	10833.611023	1	10	0.47	0.709179282076905	(1.54,2.47]	(0.2,0.48]
3724	1.8677120672	1.791	1	22.55	2	45	1	3	33062.546847	2	9	0.01	2.89692745964894	(1.54,2.47]	NA
3725	1.02298843243	1.849	1	49.03	2	35	2	4	12903.801299	1	7	0.53	-0.362524586291896	(1.54,2.47]	(0.48,16.3]
3729	0.815025033097	0.176	2	25.13	1	43	1	3	59552.195805	1	10	4.45	-1.16497251072025	(0.062,0.278]	(0.48,16.3]
3732	1.33147317874	0.804	1	20.24	2	21	2	1	9911.381717	2	2	0.01	0.827795177609871	(0.278,1.54]	NA
3736	1.3362005229	0.311	2	39.19	2	26	2	4	27265.940518	2	8	0.51	0.846036115781767	(0.278,1.54]	(0.48,16.3]
3740	1.11854874163	1.229	1	25.03	1	43	1	2	8095.908812	2	9	0.11	0.00620458442378603	(0.278,1.54]	(0.07,0.2]
3742	0.657415852921	2.216	1	41.91	2	29	1	4	15078.970915	2	7	0.19	-1.77312355993718	(1.54,2.47]	(0.07,0.2]
3747	0.956270162057	2.81	1	42.58	2	38	2	1	18393.77945	1	4	0.91	-0.619963817204524	(2.47,3]	(0.48,16.3]
3751	0.910644703534	0.157	2	25.77	2	27	2	3	19801.903906	3	1	0.08	-0.796014288635068	(0.062,0.278]	(0.07,0.2]
3755	1.11294004348	3.001	1	34.88	2	32	2	1	10610.460935	1	6	0.4	-0.0154371477446992	(2.47,3]	(0.2,0.48]
3760	1.26642536905	1.658	1	23.97	2	36	2	4	18980.613206	1	7	1.77	0.576801589114186	(1.54,2.47]	(0.48,16.3]
3770	1.00246475316	1.635	1	25.23	1	31	2	2	43683.018092	2	8	0.34	-0.441717289838127	(1.54,2.47]	(0.2,0.48]
3793	1.48950093923	2.205	1	20.12	2	25	2	1	11555.067494	1	3	0.02	1.43756136153442	(1.54,2.47]	(0.01,0.07]
3815	1.19374391659	1.883	1	38.17	1	44	2	1	5547.085639	1	5	1.15	0.296352813714168	(1.54,2.47]	(0.48,16.3]
3824	1.10145119756	2.672	1	25.75	1	27	2	3	40645.292898	2	11	2.18	-0.059768028044549	(2.47,3]	(0.48,16.3]
3835	1.27527343634	1.462	1	32.15	1	34	1	4	15729.065485	2	5	0.41	0.610942756525543	(0.278,1.54]	(0.2,0.48]
3841	1.00327924337	0.4	2	26.76	1	37	1	3	62174.531438	1	5	0.09	-0.438574496536142	(0.278,1.54]	(0.07,0.2]
3852	0.882924736016	1.997	1	26.38	1	47	1	1	7507.55431	1	3	0.12	-0.902974602187274	(1.54,2.47]	(0.07,0.2]
3858	1.12363028061	0.172	2	25.5	2	33	2	3	4051.882035	1	11	0.35	0.0258122193272407	(0.062,0.278]	(0.2,0.48]
3878	0.799712028822	2.853	1	29.06	2	45	2	2	61523.975477	2	10	0.93	-1.22405929491711	(2.47,3]	(0.48,16.3]
3902	0.869922206348	2.297	1	36.77	2	23	2	1	6947.616848	2	12	0.68	-0.953146185157494	(1.54,2.47]	(0.48,16.3]
3903	1.03915039874	1.936	1	42.6	1	29	2	1	10758.480156	1	5	0.93	-0.30016199575079	(1.54,2.47]	(0.48,16.3]
3908	1.19120102843	3.001	1	25.14	2	38	2	1	10112.385334	1	6	0.2	0.286540821158796	(2.47,3]	(0.07,0.2]
3910	1.25404678032	2.101	1	19.02	2	24	2	4	12456.085015	1	7	0.07	0.529037545702705	(1.54,2.47]	(0.01,0.07]
3911	1.26018968791	0.302	2	30.55	2	32	1	2	67931.419971	1	2	0.07	0.552740579319969	(0.278,1.54]	(0.01,0.07]
3917	1.14323122378	2.815	1	38.99	2	27	2	4	2933.467257	2	7	0.88	0.101444451797239	(2.47,3]	(0.48,16.3]
3919	1.25380927367	0.923	1	26.73	1	39	1	3	46327.85283	2	12	0.04	0.528121102141281	(0.278,1.54]	(0.01,0.07]
3921	1.26837437712	2.262	1	26.89	2	48	1	3	50165.599721	1	8	0.12	0.58432203494976	(1.54,2.47]	(0.07,0.2]
3926	1.06226223653	2.101	1	38.34	2	21	2	1	4768.429923	2	9	0.99	-0.210982619361517	(1.54,2.47]	(0.48,16.3]
3936	1.22278126702	2.027	1	24.32	2	45	2	1	4817.468234	2	13	0.19	0.40839638319892	(1.54,2.47]	(0.07,0.2]
3942	1.13748928592	0.271	2	20.77	1	22	2	3	95269.445674	1	11	0.09	0.0792886006583777	(0.062,0.278]	(0.07,0.2]
3943	1.89648449642	3.001	1	27.88	1	22	1	1	14484.694092	1	3	0.12	3.00794880370468	(2.47,3]	(0.07,0.2]
3959	1.18478991389	2.365	1	45.79	2	46	2	4	13878.900038	2	8	0.51	0.2618028837506	(1.54,2.47]	(0.48,16.3]
3963	0.717772525606	3.001	1	38.01	2	42	1	4	11411.798773	1	7	0.28	-1.54023120062387	(2.47,3]	(0.2,0.48]
3965	0.999923626421	0.2	2	27.66	1	42	1	3	51686.052316	2	1	0.1	-0.451522485771449	(0.062,0.278]	(0.07,0.2]
3976	1.21690464064	1.605	1	35.15	1	27	1	4	14845.671605	2	8	0.21	0.385720822708966	(1.54,2.47]	(0.2,0.48]
3978	1.06510239858	3.001	1	25.89	1	32	2	3	42759.5857	2	8	0.18	-0.200023565271363	(2.47,3]	(0.07,0.2]
3984	0.876787885821	3.001	1	26.51	1	41	1	3	64597.595462	1	5	0.58	-0.926654262729946	(2.47,3]	(0.48,16.3]
3986	1.21453539477	1.769	1	21.54	2	22	1	3	24688.039283	3	1	0.02	0.376578846587496	(1.54,2.47]	(0.01,0.07]
3992	1.63859621519	2.291	1	25.98	2	30	1	2	44996.119482	1	8	1.09	2.01286064554256	(1.54,2.47]	(0.48,16.3]
3993	1.47940119085	0.229	2	28.88	1	47	1	3	49116.748241	1	8	0.04	1.39859045535202	(0.062,0.278]	(0.01,0.07]
3995	0.81176401367	1.849	1	22.27	2	49	2	3	54175.554055	1	10	0.19	-1.17755548579716	(1.54,2.47]	(0.07,0.2]
4003	1.24320346213	1.613	1	23.5	1	20	1	4	12221.102516	1	11	0.3	0.487197499793718	(1.54,2.47]	(0.2,0.48]
4007	0.820578631078	3.001	1	20.32	2	39	1	3	44891.390367	2	12	0.15	-1.14354338815706	(2.47,3]	(0.07,0.2]
4013	1.6132185343	0.308	2	25.04	2	33	2	2	47866.302912	2	10	0.08	1.91493828313504	(0.278,1.54]	(0.07,0.2]
4015	1.41283821001	1.196	1	27.11	2	41	1	4	11907.508896	1	8	0.45	1.14175042489409	(0.278,1.54]	(0.2,0.48]
4022	0.76101680509	2.554	1	22.65	1	47	1	5	30256.355851	1	11	0.09	-1.37336875066088	(2.47,3]	(0.07,0.2]
4027	0.778735454775	0.202	2	39.7	1	35	2	3	43951.62974	2	2	0.27	-1.30499953901593	(0.062,0.278]	(0.2,0.48]
4029	0.718901898308	0.159	2	23.12	1	43	2	1	4817.468234	2	13	0.02	-1.53587340120564	(0.062,0.278]	(0.01,0.07]
4042	0.987818967455	0.977	1	32.22	2	41	1	1	12022.400463	1	4	0.21	-0.498229543332219	(0.278,1.54]	(0.2,0.48]
4048	1.29008870822	1.699	1	23.03	2	39	2	1	10122.673595	1	4	0.02	0.66810898966117	(1.54,2.47]	(0.01,0.07]
4050	1.62811539487	1.398	1	26.01	2	31	1	4	15836.206959	1	8	0.01	1.97241933452791	(0.278,1.54]	NA
4054	1.44060369721	0.232	2	26.25	1	27	1	3	35947.776618	2	8	0.05	1.24888638076826	(0.062,0.278]	(0.01,0.07]
4066	0.925901631242	3.001	1	26.23	1	44	1	4	17887.438977	2	10	0.1	-0.737143881574477	(2.47,3]	(0.07,0.2]
4069	1.11156954323	1.931	1	26.95	1	31	1	1	11540.995289	2	4	0.08	-0.020725362327498	(1.54,2.47]	(0.07,0.2]
4071	1.17406461858	0.499	2	25.66	2	20	1	3	52395.728719	1	11	0.04	0.220418241126012	(0.278,1.54]	(0.01,0.07]
4074	1.40850963327	1.763	1	26.53	1	39	2	4	18914.294334	1	9	0.35	1.12504817136351	(1.54,2.47]	(0.2,0.48]
4079	0.886063096231	3.001	1	38.23	2	40	1	5	51215.01814	1	1	0.54	-0.89086492015326	(2.47,3]	(0.48,16.3]
4090	1.18199182324	0.288	2	34.67	1	31	2	4	9587.64839	3	1	2.93	0.251006166435647	(0.278,1.54]	(0.48,16.3]
4092	0.896214937725	0.094	2	27.51	1	46	1	3	65542.878182	2	10	0.14	-0.851693007393065	(0.062,0.278]	(0.07,0.2]
4111	0.752082483282	0.082	2	20.71	2	37	2	3	49845.822308	1	1	0.15	-1.40784273990129	(0.062,0.278]	(0.07,0.2]
4116	0.982716801842	1.461	1	29.07	2	43	1	4	10785.527607	2	7	0.08	-0.517916768196656	(0.278,1.54]	(0.07,0.2]
4123	0.660245896399	1.718	1	27.11	2	32	2	1	7795.884169	2	13	0.39	-1.76220354938606	(1.54,2.47]	(0.2,0.48]
4133	1.0825956952	0.171	2	27.96	1	40	2	1	12359.760494	1	4	0.05	-0.132523901344197	(0.062,0.278]	(0.01,0.07]
4136	1.1309241494	2.236	1	29.09	2	24	2	1	737.987975	2	6	0.3	0.053956353777631	(1.54,2.47]	(0.2,0.48]
4138	0.987214950634	3.001	1	51.05	1	30	2	4	14048.92087	2	12	0.87	-0.5005602036594	(2.47,3]	(0.48,16.3]
4139	1.05708783145	0.644	1	28.27	2	23	1	1	10796.787479	1	4	0.06	-0.230948587555511	(0.278,1.54]	(0.01,0.07]
4145	1.13918609236	0.199	2	24.8	2	28	2	3	51076.251735	2	10	0.29	0.0858359008578433	(0.062,0.278]	(0.2,0.48]
4146	0.916115650003	2.005	1	21.84	2	20	2	3	46706.606163	1	6	0.07	-0.77490408533589	(1.54,2.47]	(0.01,0.07]
4148	0.730275503011	0.946	1	23.05	1	30	1	3	47234.435351	1	1	0.38	-1.49198719086063	(0.278,1.54]	(0.2,0.48]
4155	0.701224729391	1.637	1	26.3	2	40	2	1	4622.278173	2	13	0.87	-1.60408255508902	(1.54,2.47]	(0.48,16.3]
4158	0.633968584694	2.81	1	31.96	2	49	2	3	34373.735242	1	1	1.2	-1.86359722877803	(2.47,3]	(0.48,16.3]
4161	1.41719954576	2.069	1	23.3	2	30	2	3	63763.455428	1	7	0.09	1.15857908239607	(1.54,2.47]	(0.07,0.2]
4162	1.14784125561	0.185	2	18.93	2	27	2	4	12479.899898	1	11	0.5	0.119232728414167	(0.062,0.278]	(0.48,16.3]
4164	1.32170245502	2.117	1	20.17	1	48	1	4	13039.552088	2	11	1.03	0.790093846537078	(1.54,2.47]	(0.48,16.3]
4168	1.26461476451	2.714	1	33.28	2	37	1	4	20253.362809	1	5	0.37	0.569815187373575	(2.47,3]	(0.2,0.48]
4169	0.895117590918	1.928	1	30.57	1	42	2	1	4412.018053	2	12	0.35	-0.855927231638675	(1.54,2.47]	(0.2,0.48]
4174	1.20391566084	1.613	1	20.93	1	25	2	4	18233.504523	1	10	0.61	0.335601523282329	(1.54,2.47]	(0.48,16.3]
4175	1.05232248284	0.189	2	27.91	2	35	2	1	19715.59559	1	4	0.09	-0.24933616976246	(0.062,0.278]	(0.07,0.2]
4195	1.28502427066	0.571	2	24.01	2	31	2	3	34526.54942	3	1	0.01	0.648567342325854	(0.278,1.54]	NA
4205	1.14339241456	2.75	1	27.23	1	34	1	1	9546.340887	2	5	0.41	0.102066422813595	(2.47,3]	(0.2,0.48]
4206	1.30497156226	0.187	2	24.71	2	44	1	3	41482.171117	3	1	0.13	0.725535995433685	(0.062,0.278]	(0.07,0.2]
4208	0.887222365587	0.172	2	33.16	1	25	2	3	36687.37644	2	7	1.65	-0.88639176145534	(0.062,0.278]	(0.48,16.3]
4215	1.106657938	2.388	1	29.73	2	43	2	1	5242.479462	2	6	0.92	-0.039677290575766	(1.54,2.47]	(0.48,16.3]
4217	0.904959963188	2.617	1	23.79	2	24	2	1	2097.417892	1	4	0.07	-0.817949437349662	(2.47,3]	(0.01,0.07]
4218	1.10179388532	1.49	1	24.75	2	29	1	4	14456.197501	1	13	0.21	-0.0584457324741703	(0.278,1.54]	(0.2,0.48]
4221	0.863227724301	1.802	1	24.37	2	34	2	1	11084.709948	1	6	0.13	-0.978977524907505	(1.54,2.47]	(0.07,0.2]
4240	1.01854761297	2.916	1	27.09	2	31	2	2	4644.27595	1	2	0.28	-0.379659939771726	(2.47,3]	(0.2,0.48]
4241	1.42573231899	0.357	2	22.22	2	25	2	1	7429.640224	3	1	0.89	1.19150365561421	(0.278,1.54]	(0.48,16.3]
4246	1.29982672881	3.001	1	22.16	1	39	1	3	57663.47467	1	11	0.09	0.705684132381229	(2.47,3]	(0.07,0.2]
4257	0.874309388191	0.154	2	34.66	1	31	2	3	46901.712859	2	1	2.78	-0.936217797877346	(0.062,0.278]	(0.48,16.3]
4268	1.24852862199	3.001	1	31.22	2	34	2	5	3173.514954	1	8	1.97	0.507745170636816	(2.47,3]	(0.48,16.3]
4269	1.179432507	2.021	1	29.06	2	33	1	3	53755.531514	1	5	0.52	0.241130784462999	(1.54,2.47]	(0.48,16.3]
4270	1.51136081574	0.218	2	26.5	2	30	1	1	11474.868899	1	10	0.09	1.52190991801104	(0.062,0.278]	(0.07,0.2]
4274	0.99988862659	1.264	1	29.33	2	25	2	4	18153.589655	2	12	0.75	-0.451657536178547	(0.278,1.54]	(0.48,16.3]
4276	1.15930816649	1.823	1	31.47	1	35	1	1	11034.515246	1	10	0.14	0.163478970131571	(1.54,2.47]	(0.07,0.2]
4281	1.37948544085	2.44	1	20.72	1	44	2	2	45266.365951	1	11	0.03	1.0130553733984	(1.54,2.47]	(0.01,0.07]
4282	1.33727927969	0.29	2	24.99	1	38	1	3	39353.606315	3	1	0.03	0.850198608556336	(0.278,1.54]	(0.01,0.07]
4283	1.14498629926	1.359	1	38.42	2	42	2	1	4900.32427	2	3	0.38	0.108216589013009	(0.278,1.54]	(0.2,0.48]
4287	0.766486783553	1.013	1	30.81	1	25	2	5	4129.579056	1	11	1.19	-1.35226228251129	(0.278,1.54]	(0.48,16.3]
4292	1.08461924328	0.15	2	23.48	2	42	1	3	45182.432734	1	8	0.04	-0.124715835299956	(0.062,0.278]	(0.01,0.07]
4296	1.06774124463	3.001	1	26.82	9	21	2	3	35266.908881	1	1	0.08	-0.189841309439327	(2.47,3]	(0.07,0.2]
4300	0.753821620103	1.988	1	31.29	1	44	1	1	6003.144018	2	3	0.11	-1.4011321036221	(1.54,2.47]	(0.07,0.2]
4302	0.886716789271	2.976	1	32.54	1	29	2	4	11573.780432	2	9	0.41	-0.88834257908342	(2.47,3]	(0.2,0.48]
4322	1.09504709568	0.313	2	37.97	2	33	2	3	41674.734253	2	5	2.12	-0.0844789063910076	(0.278,1.54]	(0.48,16.3]
4323	1.54554576992	3.001	1	29.55	2	25	1	3	33356.322812	2	4	0.03	1.65381604003252	(2.47,3]	(0.01,0.07]
4330	1.10453080322	3.001	1	23.45	1	44	2	1	4357.177503	2	3	0.04	-0.0478850564358394	(2.47,3]	(0.01,0.07]
4331	0.733236096889	1.612	1	36.63	1	48	2	3	61016.415592	1	12	0.25	-1.48056343831525	(1.54,2.47]	(0.2,0.48]
4334	0.89735400587	0.143	2	28.82	2	36	1	3	52420.168538	2	10	0.56	-0.847297797122078	(0.062,0.278]	(0.48,16.3]
4340	1.03670330436	1.587	1	27.77	1	27	2	5	4129.579056	1	11	0.25	-0.309604358264623	(1.54,2.47]	(0.2,0.48]
4341	1.10496441915	2.093	1	26.09	1	39	1	3	41995.445182	1	8	0.1	-0.0462119052748968	(1.54,2.47]	(0.07,0.2]
4348	1.08174808063	0.122	2	21.62	1	37	2	3	40247.701527	3	1	0.08	-0.135794508357707	(0.062,0.278]	(0.07,0.2]
4352	1.62588924674	0.248	2	26.74	2	32	1	3	42854.025909	2	8	0.01	1.96382951558805	(0.062,0.278]	NA
4354	1.08527626215	0.149	2	25.91	2	41	2	3	63644.232881	1	5	0.98	-0.122180661176852	(0.062,0.278]	(0.48,16.3]
4355	0.712891436698	0.754	2	27.21	1	28	1	3	44091.904966	1	12	1.7	-1.55906537854045	(0.278,1.54]	(0.48,16.3]
4362	0.525677204915	3.001	1	28.48	2	48	1	1	7507.55431	1	3	0.66	-2.28145052996396	(2.47,3]	(0.48,16.3]
4367	0.955392331478	0.205	2	29.44	2	21	1	3	51804.007175	1	11	0.19	-0.62335101576147	(0.062,0.278]	(0.07,0.2]
4368	1.3785972536	2.88	1	18.3	1	38	1	5	20785.316033	1	5	0.04	1.00962821257321	(2.47,3]	(0.01,0.07]
4378	0.896019976778	3.001	1	35.54	2	45	2	4	11989.083249	2	12	0.48	-0.852445284032928	(2.47,3]	(0.2,0.48]
4382	1.16673357174	0.955	1	27.03	2	40	2	5	63465.3567	2	10	0.95	0.192130651389006	(0.278,1.54]	(0.48,16.3]
4400	1.01841415489	0.246	2	23.4	1	25	2	3	33363.125679	2	8	0.17	-0.380174901344953	(0.062,0.278]	(0.07,0.2]
4406	1.48104783583	2.492	1	26.31	2	32	2	2	29359.762758	2	7	0.15	1.40494420245708	(2.47,3]	(0.07,0.2]
4408	0.889693686349	3.001	1	25.41	2	37	2	3	48042.299573	1	12	0.52	-0.876855918982943	(2.47,3]	(0.48,16.3]
4426	0.997282694968	0.26	2	36.13	1	43	1	3	22469.337281	1	1	0.24	-0.461712788343028	(0.062,0.278]	(0.2,0.48]
4434	0.865333975552	0.159	2	29.59	1	36	2	3	52532.939105	1	1	0.23	-0.970850340267755	(0.062,0.278]	(0.2,0.48]
4439	1.1882794093	0.175	2	23.8	2	45	1	3	70676.837714	1	2	0.02	0.275267456641972	(0.062,0.278]	(0.01,0.07]
4440	0.855595326605	1.589	1	20.74	2	20	1	2	33800.89629	2	8	0.01	-1.0084279075672	(1.54,2.47]	NA
4447	1.08571327109	0.357	2	30.18	1	23	1	3	37772.44608	2	5	0.11	-0.120494417741785	(0.278,1.54]	(0.07,0.2]
4450	1.10619278745	1.74	1	29.17	2	23	2	1	6947.616848	2	12	0.58	-0.04147212127478	(1.54,2.47]	(0.48,16.3]
4451	1.14678636355	1.34	1	21.54	2	22	2	3	33634.926156	1	12	0.09	0.115162320127142	(0.278,1.54]	(0.07,0.2]
4453	1.44579605534	2.2	1	20.82	2	22	1	4	18599.317263	2	11	0.01	1.26892162263135	(1.54,2.47]	NA
4456	1.05601588945	0.472	2	27.06	2	39	1	3	40522.408423	3	1	0.35	-0.235084784769859	(0.278,1.54]	(0.2,0.48]
4460	1.28734963992	1.949	1	23.38	1	30	1	1	11034.515246	1	10	0.05	0.657540016085762	(1.54,2.47]	(0.01,0.07]
4464	1.08888887432	0.138	2	23.12	1	34	2	4	18534.883727	1	5	0.24	-0.108241029747097	(0.062,0.278]	(0.2,0.48]
4467	0.967397318005	1.435	1	32.91	1	33	1	5	26756.928778	2	3	0.75	-0.577028554442418	(0.278,1.54]	(0.48,16.3]
4468	1.07996960702	0.267	2	26.86	2	33	1	3	39673.434707	1	5	0.15	-0.142656929637472	(0.062,0.278]	(0.07,0.2]
4473	0.789884966108	1.117	1	29.84	2	45	1	1	5960.750352	1	6	0.27	-1.26197801572745	(0.278,1.54]	(0.2,0.48]
4479	1.55903026043	0.144	2	21.24	1	29	1	3	49541.335388	1	11	0.02	1.7058473179229	(0.062,0.278]	(0.01,0.07]
4480	0.971013953684	1.905	1	28.21	2	36	1	4	15066.780805	2	12	0.42	-0.563073397894029	(1.54,2.47]	(0.2,0.48]
4494	1.18326618534	0.258	2	29.35	1	28	1	3	34940.889355	1	7	0.04	0.255923422190242	(0.062,0.278]	(0.01,0.07]
4495	1.18704104256	0.198	2	21.1	2	20	2	3	73324.697873	2	7	0.06	0.270489092644358	(0.062,0.278]	(0.01,0.07]
4503	0.922879137703	2.15	1	22.3	2	21	2	3	31691.554925	2	12	0.02	-0.748806480256493	(1.54,2.47]	(0.01,0.07]
4505	1.04527046417	0.262	2	23.95	2	21	2	3	28077.170464	2	8	0.22	-0.276547100930738	(0.062,0.278]	(0.2,0.48]
4513	1.04437671767	0.157	2	24.73	2	28	1	3	39308.108398	2	5	0.02	-0.279995712687375	(0.062,0.278]	(0.01,0.07]
4514	1.21028976923	0.281	2	25.35	1	26	1	3	39308.108398	2	5	0.04	0.360196668697542	(0.278,1.54]	(0.01,0.07]
4524	1.28325933796	1.7	1	29.11	2	24	1	3	40067.282238	2	2	0.13	0.641757170024318	(1.54,2.47]	(0.07,0.2]
4526	1.01795105133	3.001	1	38.61	2	40	2	1	6052.03109	1	4	2.37	-0.38196183352489	(2.47,3]	(0.48,16.3]
4527	0.961504532266	0.298	2	29.97	2	31	1	3	65974.943472	1	2	0.12	-0.599766467462342	(0.278,1.54]	(0.07,0.2]
4535	1.5690666608	0.199	2	26.82	2	29	2	1	11755.097313	1	3	0.15	1.74457378936676	(0.062,0.278]	(0.07,0.2]
4545	1.08787168208	0.2	2	21.59	2	27	1	3	38937.963258	2	1	0.01	-0.112165969444902	(0.062,0.278]	NA
4551	1.14789932158	0.416	2	44.97	1	26	2	2	26658.291844	2	8	2.54	0.119456781864225	(0.278,1.54]	(0.48,16.3]
4552	1.32842477398	2.745	1	35.64	2	23	2	1	12505.055287	1	10	0.1	0.816032597846676	(2.47,3]	(0.07,0.2]
4555	0.756312215359	3.001	1	27.44	2	33	1	1	9293.67395	2	13	0.2	-1.39152188855455	(2.47,3]	(0.07,0.2]
4558	1.06976050994	0.278	2	29.14	1	29	1	3	37772.44608	2	5	0.07	-0.182049768898652	(0.278,1.54]	(0.01,0.07]
4560	0.991682200199	0.176	2	33.59	2	35	2	3	59370.359545	2	11	1.66	-0.483322866931712	(0.062,0.278]	(0.48,16.3]
4565	1.03638441177	2.218	1	36.47	1	44	2	3	53102.78192	2	1	0.95	-0.310834837751791	(1.54,2.47]	(0.48,16.3]
4566	1.53294480521	0.895	1	33	1	20	1	3	34940.889355	1	7	0.17	1.60519393628847	(0.278,1.54]	(0.07,0.2]
4567	0.770024216936	2.453	1	26.99	2	47	1	1	5664.24534	2	2	0.03	-1.33861273607622	(1.54,2.47]	(0.01,0.07]
4583	0.828400182673	0.218	2	18.77	2	25	2	3	33363.125679	2	8	0.39	-1.11336313594274	(0.062,0.278]	(0.2,0.48]
4586	1.45761848186	1.165	1	20.95	2	35	1	2	37816.166515	3	1	0.13	1.3145396575986	(0.278,1.54]	(0.07,0.2]
4600	1.94766158123	0.63	2	23.88	2	43	1	3	42380.421402	1	9	0.01	3.2054207897166	(0.278,1.54]	NA
4601	0.773935351156	2.76	1	39.08	1	48	1	1	7496.515732	1	4	0.22	-1.32352122695939	(2.47,3]	(0.2,0.48]
4604	1.15930741038	2.176	1	31.63	2	42	2	1	5443.096494	1	4	0.56	0.163476052604246	(1.54,2.47]	(0.48,16.3]
4608	0.822993257707	3.001	1	24.36	2	46	1	4	13320.05223	1	9	0.09	-1.13422630576216	(2.47,3]	(0.07,0.2]
4616	0.923936830098	2.115	1	41.03	2	40	1	1	6692.596738	1	3	0.46	-0.7447252665921	(1.54,2.47]	(0.2,0.48]
4618	0.909435330707	0.271	2	23.65	1	20	1	4	14384.29832	2	7	0.01	-0.800680776670937	(0.062,0.278]	NA
4637	1.34747388262	0.141	2	36.3	1	35	1	3	26071.168004	2	1	0.11	0.88953552066581	(0.062,0.278]	(0.07,0.2]
4641	0.703942229092	1.794	1	33.29	1	44	1	4	11153.536659	1	13	0.18	-1.5935968061462	(1.54,2.47]	(0.07,0.2]
4645	1.07051431959	3.001	1	33.25	1	45	2	3	59237.429727	2	8	0.42	-0.179141117708122	(2.47,3]	(0.2,0.48]
4648	0.604649320793	1.11	2	30.85	2	42	2	3	55033.662594	1	1	0.3	-1.97672859005883	(0.278,1.54]	(0.2,0.48]
4652	0.820003487494	2.094	1	32.35	1	34	2	1	9911.381717	2	2	0.33	-1.14576263816312	(1.54,2.47]	(0.2,0.48]
4654	0.983128071232	1.567	1	33.95	1	37	2	1	9434.408649	1	6	1.61	-0.516329843432756	(1.54,2.47]	(0.48,16.3]
4657	1.24912232167	1.937	1	23.2	2	25	2	1	9071.133692	1	10	0.12	0.510036021226284	(1.54,2.47]	(0.07,0.2]
4680	1.14249617924	3.001	1	28.63	1	41	1	1	7230.390328	1	4	0.08	0.0986082076918951	(2.47,3]	(0.07,0.2]
4682	1.48123607392	1.764	1	27.98	1	29	2	3	40118.613942	2	11	0.02	1.40567053826956	(1.54,2.47]	(0.01,0.07]
4683	0.731897338703	0.28	2	19.73	1	49	2	3	50103.59712	2	12	0.05	-1.48572917291621	(0.278,1.54]	(0.01,0.07]
4692	1.0553273537	2.427	1	23.23	2	35	2	1	8699.199975	2	13	1.23	-0.237741569979441	(1.54,2.47]	(0.48,16.3]
4693	0.878429007678	1.337	1	30.93	2	40	2	1	5576.624908	1	2	0.83	-0.920321827156631	(0.278,1.54]	(0.48,16.3]
4697	1.33822223546	1.872	1	28.42	2	45	2	1	5329.482036	2	2	0.22	0.853837099285431	(1.54,2.47]	(0.2,0.48]
4702	1.52234700237	0.287	2	35.53	2	29	2	1	9535.54029	2	2	0.21	1.56430123632427	(0.278,1.54]	(0.2,0.48]
4714	1.28279274836	0.312	2	30.63	2	45	2	1	11329.890782	1	4	0.21	0.63995678660454	(0.278,1.54]	(0.2,0.48]
4715	0.906785906394	2.348	1	21.41	1	26	1	1	11532.002132	2	3	0.03	-0.810903849806478	(1.54,2.47]	(0.01,0.07]
4716	1.11211043875	3.001	1	41.42	2	25	2	3	29262.213486	3	1	1.68	-0.0186382619591216	(2.47,3]	(0.48,16.3]
4722	1.04693999265	2.1	1	23.85	2	35	1	1	9439.099733	2	3	0.05	-0.270105055513867	(1.54,2.47]	(0.01,0.07]
4731	0.735963093055	0.96	1	27.29	1	31	2	1	6967.899435	1	13	0.07	-1.47004104629652	(0.278,1.54]	(0.01,0.07]
4735	1.34185588388	2.332	1	39.6	1	32	2	3	69060.194209	1	2	0.23	0.867857901225019	(1.54,2.47]	(0.2,0.48]
4745	1.24177772366	2.627	1	27.91	1	39	2	4	24581.768743	1	2	0.08	0.481696142921795	(2.47,3]	(0.07,0.2]
4747	1.13611253486	2.786	1	26.82	1	32	1	3	27401.142656	2	1	0.27	0.0739762666895405	(2.47,3]	(0.2,0.48]
4751	1.12859532771	3.001	1	39.45	1	49	2	3	54508.422262	2	1	1.18	0.0449703584654856	(2.47,3]	(0.48,16.3]
4760	1.91391936874	0.159	2	21.28	1	36	1	3	30810.773503	2	9	0.45	3.07522303152904	(0.062,0.278]	(0.2,0.48]
4768	1.25880000779	2.036	1	22.13	2	46	2	3	45563.060185	1	8	0.09	0.547378357258347	(1.54,2.47]	(0.07,0.2]
4772	1.33806350551	2.56	1	24.76	1	44	1	3	65253.301191	1	11	1.46	0.853224623631876	(2.47,3]	(0.48,16.3]
4776	1.4964002969	3.001	1	26.99	1	42	1	1	5475.302147	2	2	0.06	1.46418323470988	(2.47,3]	(0.01,0.07]
4789	1.08701899506	0.172	2	29.13	2	43	2	3	53359.889935	1	10	0.12	-0.115456149022561	(0.062,0.278]	(0.07,0.2]
4793	0.911638769273	0.778	1	49.36	1	24	2	1	2023.838841	1	6	1.6	-0.792178584893139	(0.278,1.54]	(0.48,16.3]
4794	1.08406155217	2.945	1	25.64	2	32	2	1	8944.920245	2	13	0.06	-0.126867743160315	(2.47,3]	(0.01,0.07]
4796	1.11314829212	0.184	2	23.79	1	28	2	3	40988.775288	1	1	0.04	-0.014633599190151	(0.062,0.278]	(0.01,0.07]
4804	0.774336626135	0.187	2	31.7	1	45	1	4	12720.029759	2	5	0.96	-1.32197286664668	(0.062,0.278]	(0.48,16.3]
4805	1.14825788452	0.153	2	18.69	2	41	1	3	42158.254341	3	1	0.04	0.120840333431005	(0.062,0.278]	(0.01,0.07]
4809	0.922230949109	3.001	1	35.63	1	45	2	1	6052.03109	1	4	0.13	-0.751307581861687	(2.47,3]	(0.07,0.2]
4826	1.24376776069	3.001	1	21.64	2	33	2	4	18914.294334	1	9	0.02	0.489374903171823	(2.47,3]	(0.01,0.07]
4841	1.27671095544	1.849	1	23.28	2	26	2	2	30679.946964	1	11	0.52	0.616489570156311	(1.54,2.47]	(0.48,16.3]
4844	1.5282630574	3.001	1	25.19	1	44	2	4	14402.628628	1	9	0.74	1.58712893626981	(2.47,3]	(0.48,16.3]
4847	0.706219245098	3.001	1	22.13	1	25	1	2	30420.218588	2	7	0.07	-1.58481070833396	(2.47,3]	(0.01,0.07]
4848	0.910720111144	1.277	1	25.51	1	22	1	5	13454.664553	1	8	0.01	-0.795723320703573	(0.278,1.54]	NA
4858	1.35621975639	1.464	1	29.28	2	44	1	4	10127.686362	2	4	0.1	0.923282363988039	(0.278,1.54]	(0.07,0.2]
4860	1.74732858751	2.169	1	35.8	2	48	2	4	17196.90009	2	11	1.79	2.43241556129311	(1.54,2.47]	(0.48,16.3]
4862	0.903860975707	2.767	1	22.36	2	28	2	3	2901.806358	2	8	0.14	-0.822189992302743	(2.47,3]	(0.07,0.2]
4864	0.868314536437	0.131	2	33.71	2	39	1	5	56513.826911	1	8	1.48	-0.95934954299539	(0.062,0.278]	(0.48,16.3]
4866	0.604173512274	1.889	1	23.76	2	35	2	5	3461.099969	2	3	0.29	-1.97856454561505	(1.54,2.47]	(0.2,0.48]
4879	0.631735890002	3.001	1	28.87	2	33	2	1	9483.545824	1	6	0.1	-1.8722123082931	(2.47,3]	(0.07,0.2]
4883	0.8850157995	2.379	1	18.68	1	24	2	3	32116.027404	1	1	0.53	-0.894906021090959	(1.54,2.47]	(0.48,16.3]
4888	1.08502434007	1.81	1	33.65	2	34	2	4	18988.904249	1	9	0.61	-0.123152728140857	(1.54,2.47]	(0.48,16.3]
4892	0.897321511716	1.919	1	25.13	2	37	1	4	17479.216517	2	10	0.08	-0.847423179119665	(1.54,2.47]	(0.07,0.2]
4901	1.02896604074	3.001	1	30.54	1	39	1	1	12632.479977	1	6	0.06	-0.339459376756036	(2.47,3]	(0.01,0.07]
4902	0.935353366792	1.329	1	28.54	1	27	1	1	15342.065116	1	3	0.05	-0.700673398794002	(0.278,1.54]	(0.01,0.07]
4907	0.855959527592	2.472	1	32.78	1	43	2	1	9890.580338	1	4	1.13	-1.00702260102273	(1.54,2.47]	(0.48,16.3]
4912	1.02135491891	0.608	1	27.9	2	25	1	3	51559.399694	1	11	0.14	-0.368827664323193	(0.278,1.54]	(0.07,0.2]
4915	1.60774267511	0.282	2	37.62	1	35	1	1	11130.492273	2	13	0.29	1.89380912360231	(0.278,1.54]	(0.2,0.48]
4916	0.947062634674	3.001	1	28.47	2	20	2	4	13452.14227	1	13	0.44	-0.655491997938744	(2.47,3]	(0.2,0.48]
4917	1.37195696191	0.125	2	22.6	1	24	1	3	38285.480331	1	10	0.11	0.984005971826385	(0.062,0.278]	(0.07,0.2]
4919	1.64235966029	2.238	1	21.41	2	22	1	1	11643.876975	2	2	0.01	2.02738228117114	(1.54,2.47]	NA
4921	1.37616248399	2.15	1	33	1	37	1	3	55988.479426	2	12	0.3	1.00023340643775	(1.54,2.47]	(0.2,0.48]
4922	0.99880979764	2.953	1	30.12	2	40	1	1	5436.5606	2	13	0.47	-0.455820307389814	(2.47,3]	(0.2,0.48]
4924	1.01407187066	1.286	1	29.02	1	27	2	2	2269.192275	2	7	1.16	-0.396930046619637	(0.278,1.54]	(0.48,16.3]
4929	1.32226349946	0.16	2	24.58	1	23	2	3	34564.347628	1	8	0.01	0.792258693562247	(0.062,0.278]	NA
4938	1.04232636469	3.001	1	33.58	2	41	1	3	34406.725279	2	9	0.3	-0.287907208164096	(2.47,3]	(0.2,0.48]
4939	0.938227416358	1.801	1	23.84	1	26	2	1	9113.265429	2	3	0.04	-0.689583586277291	(1.54,2.47]	(0.01,0.07]
4955	0.777097774229	1.884	1	38.26	2	32	1	4	14736.356907	2	12	0.84	-1.3113186959408	(1.54,2.47]	(0.48,16.3]
4957	1.51118128933	0.153	2	22.49	2	45	2	3	41360.77887	1	8	0.23	1.52121719710175	(0.062,0.278]	(0.2,0.48]
4958	0.924020605861	3.001	1	30.25	2	34	2	1	10780.367352	1	3	0.71	-0.744402009291285	(2.47,3]	(0.48,16.3]
4960	0.901222086992	3.001	1	40.52	2	38	2	1	7728.883498	2	3	1.05	-0.83237241276202	(2.47,3]	(0.48,16.3]
4961	1.14839263653	1.563	1	25.42	2	29	2	1	10321.594828	2	11	0.05	0.121360287764718	(1.54,2.47]	(0.01,0.07]
4963	1.1306101471	0.418	2	28.74	2	23	2	1	8352.876205	1	10	0.16	0.0527447439717287	(0.278,1.54]	(0.07,0.2]
4965	1.40385067639	1.65	1	21.83	2	22	2	2	51076.251735	2	10	0.02	1.1070711124659	(1.54,2.47]	(0.01,0.07]
4977	1.19111175476	2.45	1	18.05	1	32	1	1	10512.610351	1	12	0.23	0.286196349624731	(1.54,2.47]	(0.2,0.48]
4986	1.02533425352	2.171	1	28.25	1	42	2	3	46366.588488	2	8	0.07	-0.353472997066156	(1.54,2.47]	(0.01,0.07]
4993	0.959714350586	0.184	2	21.79	2	47	2	3	75359.853298	1	7	0.01	-0.606674065520813	(0.062,0.278]	NA
4996	1.02950416895	0.188	2	28.99	2	36	1	2	18107.447839	2	7	0.25	-0.337382954334708	(0.062,0.278]	(0.2,0.48]
5006	0.827371586607	3.001	1	32.7	2	49	2	1	5575.79311	1	6	0.41	-1.11733207846284	(2.47,3]	(0.2,0.48]
5008	1.40126605641	1.926	1	26.83	2	34	2	3	52145.411585	2	11	1.16	1.09709809343928	(1.54,2.47]	(0.48,16.3]
5012	1.16391163297	2.157	1	27.12	2	28	2	1	10130.506727	1	2	0.61	0.181241913677884	(1.54,2.47]	(0.48,16.3]
5013	1.25522993092	1.794	1	25.49	2	40	2	4	10758.036093	1	7	0.05	0.533602852609118	(1.54,2.47]	(0.01,0.07]
5020	0.941166488844	1.128	1	21.8	2	22	1	1	7977.901173	2	8	0.02	-0.678242876211484	(0.278,1.54]	(0.01,0.07]
5026	0.883715761122	1.007	1	30.27	2	38	2	4	17583.061956	2	4	4.61	-0.899922351375274	(0.278,1.54]	(0.48,16.3]
5029	1.49267434312	1.009	1	27.07	1	31	1	3	32258.451921	1	11	0.22	1.44980626315207	(0.278,1.54]	(0.2,0.48]
5031	0.904407678948	2	1	29.97	2	33	1	4	14384.29832	2	7	0.15	-0.820080482252293	(1.54,2.47]	(0.07,0.2]
5037	1.26494948603	2.003	1	25.54	2	39	2	3	44537.381678	1	9	0.13	0.571106744396815	(1.54,2.47]	(0.07,0.2]
5040	1.12418351641	0.216	2	44.71	2	28	1	2	32423.357935	1	5	0.92	0.0279469359208976	(0.062,0.278]	(0.48,16.3]
5045	1.53498253146	0.566	1	27.48	2	21	1	1	9888.55222	2	6	0.1	1.61305671024345	(0.278,1.54]	(0.07,0.2]
5053	1.124915418	2.081	1	55.22	2	43	2	1	4760.963647	2	3	0.75	0.0307710526340549	(1.54,2.47]	(0.48,16.3]
5063	1.19091167639	3.001	1	27.93	1	29	2	3	48180.762294	1	7	0.25	0.285424326887824	(2.47,3]	(0.2,0.48]
5067	0.790434936751	2.242	1	31.13	2	20	2	1	11255.125715	1	4	0.47	-1.25985589807412	(1.54,2.47]	(0.2,0.48]
5073	1.20377361456	0.185	2	31.15	1	47	1	3	65442.922856	1	11	1.05	0.335053423266056	(0.062,0.278]	(0.48,16.3]
5078	0.979423925133	1.937	1	24.44	1	43	1	2	49124.583546	2	12	0.29	-0.530622667835777	(1.54,2.47]	(0.2,0.48]
5080	0.887412414752	1.282	2	25.44	2	27	2	2	3142.85525	2	8	1.9	-0.88565843742581	(0.278,1.54]	(0.48,16.3]
5090	1.01896627841	2.583	1	38.49	2	20	2	1	10043.99306	1	3	0.61	-0.378044476596786	(2.47,3]	(0.48,16.3]
5094	1.21864041406	0.205	2	28.53	1	23	1	3	44488.319498	2	11	0.2	0.392418480963372	(0.062,0.278]	(0.07,0.2]
5096	1.18905861879	0.503	2	48.41	2	34	2	1	8702.815388	2	6	0.52	0.278274115698089	(0.278,1.54]	(0.48,16.3]
5100	0.845655111736	2.529	1	45.23	2	30	2	4	12733.794479	2	9	0.49	-1.04678323747421	(2.47,3]	(0.48,16.3]
5103	1.11877876634	0.164	2	27.85	1	34	2	3	3173.514954	1	8	0.12	0.00709215815886991	(0.062,0.278]	(0.07,0.2]
5104	0.998884423474	1.322	1	50.42	1	45	2	4	10556.081965	2	7	0.9	-0.455532356020515	(0.278,1.54]	(0.48,16.3]
5111	1.51546950443	3.001	1	23.9	1	44	2	4	11081.503492	1	7	0.17	1.53776371113996	(2.47,3]	(0.07,0.2]
5118	0.919582874603	2.544	1	27.55	1	42	2	3	55674.506803	1	10	0.1	-0.761525446629654	(2.47,3]	(0.07,0.2]
5123	1.17707258108	0.145	2	29.03	2	27	2	3	2901.806358	2	8	0.88	0.232024770316364	(0.062,0.278]	(0.48,16.3]
5128	0.787368323149	3.001	1	34.56	1	48	2	4	10556.081965	2	7	0.77	-1.27168873850585	(2.47,3]	(0.48,16.3]
5130	1.13887045769	1.154	1	19.36	2	26	1	3	60400.715764	2	11	0.04	0.0846179923862977	(0.278,1.54]	(0.01,0.07]
5133	1.94774717003	2.933	1	26.61	1	33	1	1	9520.702077	2	8	0.19	3.20575104280505	(2.47,3]	(0.07,0.2]
5149	1.59885124894	1.575	1	30.79	1	29	1	3	37772.44608	2	5	0.08	1.85950065154324	(1.54,2.47]	(0.07,0.2]
5154	1.66076723097	0.223	2	19.6	2	36	2	3	40945.832631	1	8	0.01	2.09840976453268	(0.062,0.278]	NA
5157	0.897949675172	2.295	1	25.09	1	46	2	1	4193.346091	1	13	0.17	-0.84499934654583	(1.54,2.47]	(0.07,0.2]
5173	0.9121324475	3.001	1	24.67	2	41	2	1	5980.357052	1	4	10.4	-0.790273677251399	(2.47,3]	(0.48,16.3]
5176	1.4080911849	1.398	1	23.72	2	20	2	1	7728.883498	2	3	0.04	1.12343354577524	(0.278,1.54]	(0.01,0.07]
5202	1.41372840587	2.15	1	34.82	2	42	1	2	50026.010075	2	1	0.22	1.14518533614522	(1.54,2.47]	(0.2,0.48]
5206	0.939898921753	2.089	1	25.71	1	37	1	3	41321.972895	2	5	0.05	-0.683133912732857	(1.54,2.47]	(0.01,0.07]
5208	0.994366595855	0.258	2	39.59	2	33	2	3	43637.028456	2	12	3.02	-0.472964853312919	(0.062,0.278]	(0.48,16.3]
5210	1.44771404625	0.148	2	17.86	2	39	2	3	31406.794293	2	9	0.05	1.27632238560088	(0.062,0.278]	(0.01,0.07]
5214	1.21910604621	2.789	1	23.02	2	21	1	2	25887.038572	2	7	0.13	0.394215169964961	(2.47,3]	(0.07,0.2]
5216	1.47452215168	1.595	1	32.29	2	23	1	1	10443.337742	1	10	1.66	1.37976418655795	(1.54,2.47]	(0.48,16.3]
5217	1.05013528609	2.164	1	25.76	1	40	2	3	56544.914458	1	1	0.12	-0.257775690841568	(1.54,2.47]	(0.07,0.2]
5219	1.13435220982	1.688	1	29.37	1	35	2	4	15284.1013	2	7	1.06	0.0671838735126748	(1.54,2.47]	(0.48,16.3]
5223	0.762505478732	1.733	1	22.71	1	25	1	1	7643.430438	2	7	0.05	-1.36762455202783	(1.54,2.47]	(0.01,0.07]
5233	0.805802397509	2.003	1	21.12	2	22	2	1	6632.304101	2	8	0.37	-1.20055898799983	(1.54,2.47]	(0.2,0.48]
5234	1.61228010347	0.37	2	24.68	2	44	2	3	45040.504883	3	1	0.1	1.91131725234709	(0.278,1.54]	(0.07,0.2]
5247	0.689277229224	0.278	2	26.46	1	48	2	1	5558.904255	3	1	0.26	-1.65018319944214	(0.278,1.54]	(0.2,0.48]
5256	1.59439241345	3.001	1	22.81	2	35	1	4	14024.017638	2	4	0.03	1.84229578137958	(2.47,3]	(0.01,0.07]
5259	1.41527708908	3.001	1	26.5	1	34	1	4	22052.263456	1	2	0.39	1.15116108779886	(2.47,3]	(0.2,0.48]
5261	0.819347505598	3.001	1	20.7	2	37	2	4	15840.482358	2	8	0.02	-1.14829381101659	(2.47,3]	(0.01,0.07]
5262	0.870209437031	2.392	1	33.57	1	33	2	4	17723.575798	2	1	0.84	-0.952037876358231	(1.54,2.47]	(0.48,16.3]
5269	0.965991099465	0.151	2	29.48	1	35	1	3	48305.864593	2	1	0.11	-0.582454591679426	(0.062,0.278]	(0.07,0.2]
5271	0.860054637864	0.842	1	21.77	2	23	1	3	52395.728719	1	8	0.03	-0.991221201600466	(0.278,1.54]	(0.01,0.07]
5273	1.0355480575	0.148	2	24.97	1	41	2	3	44676.373856	1	2	0.2	-0.314061995752674	(0.062,0.278]	(0.07,0.2]
5276	1.1438519502	1.821	1	42.95	1	44	1	4	8724.092664	1	11	2.46	0.103839587811385	(1.54,2.47]	(0.48,16.3]
5282	1.04865975345	2.621	1	25.76	1	48	2	3	53747.789249	2	5	0.58	-0.263469183582079	(2.47,3]	(0.48,16.3]
5300	1.50586665993	1.565	1	24.14	2	21	2	1	8854.092713	2	3	0.15	1.50071015910942	(1.54,2.47]	(0.07,0.2]
5303	0.941741381722	2.222	1	29.04	2	30	1	1	8919.914286	2	13	0.18	-0.676024593580024	(1.54,2.47]	(0.07,0.2]
5305	1.65279027558	2.62	1	20.37	2	35	2	4	16653.067562	2	8	0.04	2.06762987097212	(2.47,3]	(0.01,0.07]
5313	1.4113358696	0.171	2	26.65	1	23	1	3	45313.048878	1	5	0.02	1.13595349164692	(0.062,0.278]	(0.01,0.07]
5314	0.949028926823	2.082	1	32.29	2	41	2	1	4193.346091	1	13	1.51	-0.647904859726705	(1.54,2.47]	(0.48,16.3]
5316	0.868927184508	0.243	2	22.9	2	31	1	3	43137.604204	2	12	0.45	-0.956985578112359	(0.062,0.278]	(0.2,0.48]
5330	1.84980580183	2.174	1	22.78	2	29	2	5	33249.117	1	8	0.07	2.8278343138045	(1.54,2.47]	(0.01,0.07]
5331	1.08406789988	0.292	2	38.1	2	22	1	5	45367.511631	2	2	0.62	-0.126843249875772	(0.278,1.54]	(0.48,16.3]
5335	1.18457518025	3.001	1	22.94	2	41	2	1	4987.118266	1	5	0.05	0.260974312164082	(2.47,3]	(0.01,0.07]
5344	1.3517744109	0.359	2	23.56	2	20	2	4	12301.650261	2	4	0.09	0.906129546361195	(0.278,1.54]	(0.07,0.2]
5348	1.105097669	0.183	2	24.98	1	44	1	3	22741.886906	2	1	0.51	-0.0456977471783	(0.062,0.278]	(0.48,16.3]
5353	0.754660493075	3.001	1	63.91	1	40	2	4	13502.809353	2	8	2.4	-1.39789522695342	(2.47,3]	(0.48,16.3]
5357	0.990899821175	2.334	1	27.62	2	29	2	5	15675.394842	2	13	1.41	-0.486341755957082	(1.54,2.47]	(0.48,16.3]
5362	1.19159413633	0.294	2	19.73	2	25	2	3	23038.826316	2	9	0.05	0.288057667966662	(0.278,1.54]	(0.01,0.07]
5364	0.861081786854	1.479	1	42.51	2	40	1	4	10979.385708	2	4	0.48	-0.98725784277027	(0.278,1.54]	(0.2,0.48]
5365	0.979138685217	0.975	1	20.73	1	22	2	3	33363.125679	2	8	0.1	-0.531723295058127	(0.278,1.54]	(0.07,0.2]
5376	0.956527158599	1.739	1	29.64	1	41	1	1	4652.772335	2	8	0.16	-0.618972169912863	(1.54,2.47]	(0.07,0.2]
5385	0.999039339341	3.001	1	23.84	1	35	2	4	10230.843342	2	9	0.48	-0.454934597394075	(2.47,3]	(0.2,0.48]
5390	0.884250775224	0.783	1	29.87	2	43	2	4	12796.897638	2	4	0.53	-0.897857945056341	(0.278,1.54]	(0.48,16.3]
5393	1.17333043605	1.331	1	25.59	1	49	1	4	12637.498668	1	9	0.67	0.217585323173913	(0.278,1.54]	(0.48,16.3]
5400	1.10650041493	0.381	2	44.3	2	22	2	4	12362.096959	1	11	0.67	-0.040285109360112	(0.278,1.54]	(0.48,16.3]
5406	1.02739473154	2.307	1	26.36	2	44	2	3	57298.832254	1	1	0.01	-0.345522433092965	(1.54,2.47]	NA
5409	0.594630909697	1.08	1	31.47	2	37	1	1	11570.441319	1	6	0.14	-2.01538564805961	(0.278,1.54]	(0.07,0.2]
5422	0.991309418378	1.409	1	22.36	2	34	2	3	5156.539588	2	11	0.23	-0.484761283496768	(0.278,1.54]	(0.2,0.48]
5431	0.900801573117	1.794	1	24.12	1	27	2	2	27165.027284	2	7	0.02	-0.833995008311378	(1.54,2.47]	(0.01,0.07]
5436	1.04121931191	3.001	1	28.63	1	42	1	3	56872.225653	2	11	0.13	-0.292178883893541	(2.47,3]	(0.07,0.2]
5437	1.01624667694	0.134	2	34.51	2	20	1	3	46965.513948	1	11	0.19	-0.388538335429028	(0.062,0.278]	(0.07,0.2]
5441	0.671581506397	0.326	2	25.73	1	36	1	3	53884.904051	1	12	0.23	-1.71846394547404	(0.278,1.54]	(0.2,0.48]
5442	0.961876020424	0.08	2	29.2	2	40	1	3	60991.119842	2	10	0.06	-0.598333042627525	(0.062,0.278]	(0.01,0.07]
5448	0.935146418424	2.584	1	24.58	1	49	1	4	11226.350443	1	7	0.05	-0.701471930116812	(2.47,3]	(0.01,0.07]
5450	2.00131268342	1.166	1	40.33	1	44	2	3	47209.90653	2	8	3.27	3.4124390233757	(0.278,1.54]	(0.48,16.3]
5455	0.896203024562	1.963	1	19.66	2	28	1	3	37772.44608	1	12	0.26	-0.851738975543968	(1.54,2.47]	(0.2,0.48]
5456	0.681537777353	0.151	2	32.47	2	45	2	3	55250.850843	1	12	0.13	-1.68004666152257	(0.062,0.278]	(0.07,0.2]
5460	1.01360961873	1.806	1	25.27	1	38	1	5	49602.107208	2	6	0.68	-0.398713692698616	(1.54,2.47]	(0.48,16.3]
5464	1.31438093971	2.589	1	39.23	1	48	2	1	4368.048534	2	13	1.77	0.761843035177852	(2.47,3]	(0.48,16.3]
5465	0.95200381779	2.98	1	21.76	1	29	2	3	44787.697499	1	11	0.15	-0.636425940409526	(2.47,3]	(0.07,0.2]
5468	1.06607649062	0.424	2	24.22	2	34	1	3	37816.166515	3	1	0.17	-0.19626493207818	(0.278,1.54]	(0.07,0.2]
5475	1.04217933812	2.476	1	34.2	2	40	2	1	6333.94041	1	3	0.38	-0.288474525135788	(2.47,3]	(0.2,0.48]
5477	1.07127655842	3.001	1	30.61	1	38	1	3	38511.99385	1	5	0.21	-0.176199941669387	(2.47,3]	(0.2,0.48]
5480	1.21038059881	1.858	1	19.72	2	49	1	5	46066.600708	1	8	0.04	0.360547143868564	(1.54,2.47]	(0.01,0.07]
5484	1.46839106368	0.254	2	18.46	2	41	2	3	43741.385727	3	1	0.02	1.35610676003065	(0.062,0.278]	(0.01,0.07]
5488	0.634720078054	3.001	1	49.92	2	44	2	1	6320.872483	1	3	0.45	-1.86069751522801	(2.47,3]	(0.2,0.48]
5493	1.19440074243	1.945	1	24.47	2	40	2	4	17540.11301	1	9	0.12	0.298887243011388	(1.54,2.47]	(0.07,0.2]
5494	1.49054286904	0.226	2	24.56	2	21	2	3	42394.209681	1	5	0.09	1.44158175366167	(0.062,0.278]	(0.07,0.2]
5504	1.04999032737	1.736	1	23.04	2	20	2	1	7377.198135	2	6	0.43	-0.258335028803752	(1.54,2.47]	(0.2,0.48]
5508	0.688445687238	0.295	2	28.93	1	42	1	3	59821.23177	1	12	1.64	-1.65339178875584	(0.278,1.54]	(0.48,16.3]
5510	1.16843455045	0.238	2	37.42	1	40	2	3	53914.515863	1	9	0.19	0.198694050716552	(0.062,0.278]	(0.07,0.2]
5514	1.08820100788	1.108	1	22.71	2	42	1	4	10843.264873	2	4	0.01	-0.11089523235598	(0.278,1.54]	NA
5517	1.0270613106	0.242	2	29.72	2	32	2	1	8985.113787	2	12	0.13	-0.346808971696018	(0.062,0.278]	(0.07,0.2]
5522	0.884565980733	0.202	2	18.26	2	42	2	3	61016.415592	1	12	0.15	-0.896641692546156	(0.062,0.278]	(0.07,0.2]
5524	1.45256406532	2.684	1	23.75	2	31	2	1	8795.968755	2	13	0.09	1.295036677388	(2.47,3]	(0.07,0.2]
5527	0.79984612157	3.001	1	33.71	1	36	1	5	26791.060569	2	5	3.35	-1.22354188441287	(2.47,3]	(0.48,16.3]
5537	0.865045606296	0.21	2	34.19	1	30	1	1	10803.76153	1	5	0.79	-0.971963042366721	(0.062,0.278]	(0.48,16.3]
5543	0.866644111422	0.663	2	30.05	2	40	2	3	58536.252983	1	1	0.91	-0.965795047783728	(0.278,1.54]	(0.48,16.3]
5544	0.800971222861	3.001	1	34.16	2	49	2	1	5189.771724	1	3	0.63	-1.21920056666835	(2.47,3]	(0.48,16.3]
5546	1.34648336394	1.323	1	20.69	1	21	2	3	46200.967599	1	11	0.22	0.885713503611738	(0.278,1.54]	(0.2,0.48]
5548	1.1877009312	3.001	1	28.11	1	42	1	1	7719.591202	1	10	0.47	0.273035340066839	(2.47,3]	(0.2,0.48]
5553	0.502770715314	1.628	1	32.29	2	45	2	1	5987.002117	1	4	0.28	-2.36983754948381	(1.54,2.47]	(0.2,0.48]
5555	0.862361473999	0.972	1	45.27	2	48	2	5	55498.748712	1	11	0.43	-0.982320039788032	(0.278,1.54]	(0.2,0.48]
5559	0.909189164948	0.311	2	20.84	1	28	2	4	14466.67221	2	4	0.07	-0.801630632284995	(0.278,1.54]	(0.01,0.07]
5564	1.43426807245	3.001	1	22.89	2	24	2	1	8795.968755	2	13	0.07	1.22443972835286	(2.47,3]	(0.01,0.07]
5565	1.04172099726	2.856	1	35.6	2	25	2	1	8642.440481	1	6	1.79	-0.29024307995345	(2.47,3]	(0.48,16.3]
5567	1.27821758248	2.865	1	22.43	2	44	2	3	60039.152274	2	11	0.04	0.622303043801256	(2.47,3]	(0.01,0.07]
5570	1.30910576644	2.053	1	36.4	2	37	1	3	50035.535323	2	8	0.67	0.74148824267548	(1.54,2.47]	(0.48,16.3]
5571	1.13581779042	2.162	1	21.92	2	48	2	3	45040.504883	3	1	0.06	0.0728389652948073	(1.54,2.47]	(0.01,0.07]
5575	0.938953645305	0.851	1	22.13	2	26	1	3	40268.019987	1	1	0.04	-0.686781358034008	(0.278,1.54]	(0.01,0.07]
5588	1.26753260159	1.658	1	30.01	1	21	2	1	1106.1381	2	6	0.78	0.581073958465871	(1.54,2.47]	(0.48,16.3]
5589	1.07880513059	1.919	1	29.46	1	39	1	2	17809.239319	2	9	0.17	-0.147150180359937	(1.54,2.47]	(0.07,0.2]
5603	0.723320466718	1.229	1	25.6	2	29	2	1	10874.14227	1	12	0.16	-1.51882390566498	(0.278,1.54]	(0.07,0.2]
5614	0.900223100405	0.171	2	17.25	2	21	1	3	45849.518096	2	2	0.08	-0.836227104096365	(0.062,0.278]	(0.07,0.2]
5615	0.882447666654	3.001	1	22.93	1	39	1	2	24228.341425	2	12	0.24	-0.904815422834432	(2.47,3]	(0.2,0.48]
5630	1.39094596497	0.174	2	38.09	1	46	1	1	13110.925144	1	4	0.44	1.05727697115286	(0.062,0.278]	(0.2,0.48]
5633	1.46774625582	1.533	1	20.4	1	26	1	1	9544.061048	2	8	0.91	1.35361870333139	(0.278,1.54]	(0.48,16.3]
5634	1.06906916211	0.139	2	34.28	1	31	1	3	32914.678175	1	11	0.4	-0.184717404804879	(0.062,0.278]	(0.2,0.48]
5636	0.926810939944	2.289	1	30.51	1	32	2	3	2929.706076	1	2	0.39	-0.733635221478879	(1.54,2.47]	(0.2,0.48]
5641	1.09987041318	1.447	1	21.51	2	20	1	3	40268.019987	1	1	0.03	-0.0658676453270534	(0.278,1.54]	(0.01,0.07]
5649	0.892145413631	2.127	1	28.73	2	30	2	1	848.714753	2	3	0.33	-0.867395679945616	(1.54,2.47]	(0.2,0.48]
5653	1.54634145306	0.171	2	22.56	2	32	2	3	4032.044204	1	9	0.65	1.65688626434239	(0.062,0.278]	(0.48,16.3]
5657	1.14362810765	0.168	2	15.16	2	26	1	3	38285.480331	1	10	0.07	0.102975868569334	(0.062,0.278]	(0.01,0.07]
5662	1.41976012539	0.151	2	24.16	1	24	1	4	16342.756306	2	5	0.03	1.16845933928751	(0.062,0.278]	(0.01,0.07]
5666	1.31511569962	0.983	2	19.26	1	47	2	3	57985.186548	2	8	0.08	0.764678181009397	(0.278,1.54]	(0.07,0.2]
5671	1.1118505335	0.182	2	40.2	2	35	2	3	3076.438334	1	8	1.83	-0.0196411327963916	(0.062,0.278]	(0.48,16.3]
5685	1.15355917502	1.117	1	19.13	2	28	2	1	12192.582765	1	4	0.09	0.141295901921233	(0.278,1.54]	(0.07,0.2]
5686	0.800105308325	2.554	1	24.83	1	46	1	3	55786.310869	1	1	0.23	-1.22254178596162	(2.47,3]	(0.2,0.48]
5699	0.948518326777	1.929	1	22.83	1	21	1	1	9741.98318	2	8	0.22	-0.649875061927861	(1.54,2.47]	(0.2,0.48]
5705	1.19412600264	0.232	2	32.32	1	36	1	4	17325.397935	1	5	0.37	0.297827131592982	(0.062,0.278]	(0.2,0.48]
5713	0.94631182878	0.343	2	33.53	2	45	1	3	63157.508777	1	11	0.51	-0.658389058831291	(0.278,1.54]	(0.48,16.3]
5728	1.27969158642	1.038	1	29.98	1	33	1	3	53953.954637	2	11	0.16	0.627990637897361	(0.278,1.54]	(0.07,0.2]
5740	0.842236230236	1.593	1	31.7	1	45	1	4	9687.158423	2	7	0.09	-1.05997533941301	(1.54,2.47]	(0.07,0.2]
5743	1.06136023099	3.001	1	20.2	2	29	2	3	2242.007676	2	9	0.39	-0.214463099463868	(2.47,3]	(0.2,0.48]
5746	1.24439851824	0.226	2	29.62	1	23	2	1	10712.561895	1	11	0.15	0.491808745321155	(0.062,0.278]	(0.07,0.2]
5763	0.923430317114	2.931	1	24.78	1	37	2	1	11255.125715	1	4	0.25	-0.746679698448909	(2.47,3]	(0.2,0.48]
5768	0.860833997674	1.199	1	34.93	2	29	2	1	8074.110422	2	2	1.33	-0.988213962519343	(0.278,1.54]	(0.48,16.3]
5775	1.05694648788	3.001	1	23.33	1	34	2	4	15573.831139	2	4	0.05	-0.231493976093791	(2.47,3]	(0.01,0.07]
5778	1.18904377089	1.518	1	36.53	2	25	2	4	2950.637032	1	7	1.23	0.278216823566034	(0.278,1.54]	(0.48,16.3]
5781	0.957486706275	2.113	1	23.27	2	20	2	2	11921.482707	2	9	0.04	-0.615269657627212	(1.54,2.47]	(0.01,0.07]
5782	1.17264058923	3.001	1	27.14	2	31	2	1	1131.996802	2	3	2.13	0.214923479067412	(2.47,3]	(0.48,16.3]
5783	1.16050162627	2.969	1	24.65	2	26	2	4	21964.234345	1	12	0.05	0.16808405605737	(2.47,3]	(0.01,0.07]
5794	1.43891556267	1.536	1	25.15	2	39	2	1	8074.110422	2	2	0.19	1.2423725419768	(0.278,1.54]	(0.07,0.2]
5799	0.810099057016	0.941	1	28.29	1	32	1	3	37958.164239	2	7	0.02	-1.18397989035849	(0.278,1.54]	(0.01,0.07]
5805	0.84651054047	1.487	1	29.95	1	42	2	1	5441.090469	1	4	0.23	-1.04348247871427	(0.278,1.54]	(0.2,0.48]
5811	0.91354244729	1.781	1	38.18	1	44	2	3	61788.927608	1	11	0.59	-0.784833049676745	(1.54,2.47]	(0.48,16.3]
5831	1.01979527568	0.244	2	23.24	1	47	1	3	55786.310869	2	7	0.26	-0.374845706328547	(0.062,0.278]	(0.2,0.48]
5832	0.686367170867	0.325	2	45.87	2	39	2	3	49189.968585	1	1	0.3	-1.66141195554071	(0.278,1.54]	(0.2,0.48]
5834	1.15307498615	3.001	1	20.67	2	22	2	4	3989.469806	2	3	0.19	0.139427609928464	(2.47,3]	(0.07,0.2]
5836	1.45337385999	0.434	2	19.81	1	40	1	3	55876.218322	1	1	0.08	1.2981613524714	(0.278,1.54]	(0.07,0.2]
5841	1.41058000711	3.001	1	37.28	2	37	2	4	18914.294334	2	8	0.71	1.13303691936449	(2.47,3]	(0.48,16.3]
5844	1.1458414009	0.414	1	23.88	2	36	1	1	15474.213586	1	7	0.07	0.111516085647484	(0.278,1.54]	(0.01,0.07]
5846	1.02982404221	1.865	1	25.51	1	30	2	1	10321.594828	2	11	0.42	-0.336148690832619	(1.54,2.47]	(0.2,0.48]
5854	0.779816663254	0.197	2	39.82	2	23	2	3	3303.172796	2	3	5.21	-1.30082758615004	(0.062,0.278]	(0.48,16.3]
5855	1.02762850299	1.914	1	42.55	1	22	2	1	10043.99306	1	3	0.77	-0.34462040218058	(1.54,2.47]	(0.48,16.3]
5865	0.84458635999	0.103	2	25.16	2	49	2	1	11329.890782	1	4	1.1	-1.05090712476908	(0.062,0.278]	(0.48,16.3]
5868	0.836664590026	3.001	1	24.67	1	47	2	4	13923.922188	1	7	0.21	-1.08147407975153	(2.47,3]	(0.2,0.48]
5883	0.875466082225	0.103	2	26.92	2	30	2	3	3010.766455	1	7	1.94	-0.931754576321251	(0.062,0.278]	(0.48,16.3]
5896	1.21593377238	3.001	1	32.51	1	36	2	4	12459.541452	2	9	0.32	0.381974628798744	(2.47,3]	(0.2,0.48]
5902	1.0278713719	2.387	1	26.37	2	38	2	2	31271.552057	2	7	1.16	-0.34368326779365	(1.54,2.47]	(0.48,16.3]
5903	1.23402448041	0.215	2	45.09	1	48	2	3	35520.712947	2	1	0.98	0.451779465403034	(0.062,0.278]	(0.48,16.3]
5907	1.05625868018	2.068	1	32.57	2	44	1	3	54645.388023	1	10	0.13	-0.23414795204841	(1.54,2.47]	(0.07,0.2]
5908	0.650570936357	1.719	1	29.04	1	49	1	1	7046.931814	1	4	0.07	-1.79953536656894	(1.54,2.47]	(0.01,0.07]
5910	1.24813774381	3.001	1	38.83	2	22	2	1	1053.809281	1	4	1.18	0.506236927430313	(2.47,3]	(0.48,16.3]
5912	1.63033343042	1.106	1	28.64	2	32	1	2	40853.544987	1	11	0.08	1.98097785025286	(0.278,1.54]	(0.07,0.2]
5913	1.14261576853	0.194	2	47.63	2	27	2	3	3170.912988	2	1	2.31	0.0990696551285702	(0.062,0.278]	(0.48,16.3]
5915	0.875603919705	2.512	1	42.35	1	49	1	5	30256.355851	1	11	0.59	-0.931222716387776	(2.47,3]	(0.48,16.3]
5926	1.27381744709	3.001	1	24.56	2	21	1	1	9638.621174	2	6	0.09	0.605324673942744	(2.47,3]	(0.07,0.2]
5929	0.946721074567	2.054	1	28.73	1	34	2	4	11921.482707	3	1	0.1	-0.656809942345349	(1.54,2.47]	(0.07,0.2]
5934	0.82237530524	2.906	1	27.22	1	24	2	1	10321.594828	1	12	0.07	-1.13661073819656	(2.47,3]	(0.01,0.07]
5944	1.02485942353	0.163	2	27.6	1	31	2	3	47565.219002	2	1	0.6	-0.355305176868727	(0.062,0.278]	(0.48,16.3]
5952	0.725008001386	3.001	1	46.49	1	38	2	3	44428.127008	1	1	1.14	-1.51231238154063	(2.47,3]	(0.48,16.3]
5953	0.784573370913	0.16	2	26.31	1	22	2	3	31163.567616	1	7	1.1	-1.28247334593123	(0.062,0.278]	(0.48,16.3]
5954	1.39401136717	1.929	1	27.96	2	28	2	5	4003.256797	1	11	0.3	1.06910513726679	(1.54,2.47]	(0.2,0.48]
5960	1.21242939558	1.043	1	28.29	1	40	2	3	43637.291021	1	11	0.23	0.368452634550747	(0.278,1.54]	(0.2,0.48]
5965	0.93526173835	1.81	1	32.76	2	23	2	1	10052.495717	2	2	0.7	-0.701026956455289	(1.54,2.47]	(0.48,16.3]
5967	1.43048788542	0.191	2	39.71	2	33	1	4	15628.586151	1	9	0.12	1.20985349228486	(0.062,0.278]	(0.07,0.2]
5987	1.02722937667	0.216	2	23.9	2	40	1	3	52482.731157	1	9	0.03	-0.346160471674039	(0.062,0.278]	(0.01,0.07]
5992	1.15861154503	0.399	2	19.43	2	20	1	1	11371.31629	1	10	0.03	0.160790985387707	(0.278,1.54]	(0.01,0.07]
6002	1.52438758682	2.112	1	29.33	1	21	2	3	50193.781801	1	7	0.05	1.57217503893461	(1.54,2.47]	(0.01,0.07]
6003	1.06464257574	3.001	1	25.94	1	46	1	4	10241.259428	1	7	0.58	-0.20179783845956	(2.47,3]	(0.48,16.3]
6016	1.43235878116	3.001	1	22.15	2	33	1	4	20060.69628	1	5	0.05	1.21707253375177	(2.47,3]	(0.01,0.07]
6021	1.07863658204	2.503	1	27.41	1	28	2	2	4921.250885	1	2	0.21	-0.14780054208006	(2.47,3]	(0.2,0.48]
6037	0.671852013541	1.898	1	25.84	1	45	1	1	6166.445521	1	6	0.18	-1.71742016615064	(1.54,2.47]	(0.07,0.2]
6039	1.95113636906	0.13	2	48.24	2	42	1	3	48460.325868	2	8	0.23	3.21882861191491	(0.062,0.278]	(0.2,0.48]
6045	0.858674565915	0.978	2	32.42	2	21	2	1	8074.110422	2	2	0.99	-0.996546349557216	(0.278,1.54]	(0.48,16.3]
6047	1.09632948085	0.195	2	32.11	2	34	2	4	12527.141306	1	7	0.17	-0.0795306928049411	(0.062,0.278]	(0.07,0.2]
6050	0.990619442869	2.959	1	30.07	1	34	1	1	10823.357687	1	1	0.28	-0.487423624162862	(2.47,3]	(0.2,0.48]
6053	0.985674797343	2.714	1	27.19	2	29	2	1	1718.037591	2	6	0.87	-0.506503041753163	(2.47,3]	(0.48,16.3]
6054	0.79664579982	2.127	1	31.73	2	48	2	1	4846.413392	2	3	0.38	-1.23589065133064	(1.54,2.47]	(0.2,0.48]
6067	0.948912625773	1.51	1	36.84	1	39	2	4	14896.856521	2	9	0.35	-0.648353619154954	(0.278,1.54]	(0.2,0.48]
6071	0.96572418398	0.227	2	45.59	1	22	2	3	41939.852079	1	11	1.84	-0.583484512221324	(0.062,0.278]	(0.48,16.3]
6073	0.881997895971	0.18	2	23.7	2	37	1	1	8047.248925	2	7	0.06	-0.906550908752625	(0.062,0.278]	(0.01,0.07]
6074	1.2074056892	2.292	1	21.62	2	32	2	4	16347.565571	1	8	0.01	0.349068152615474	(1.54,2.47]	NA
6075	1.21325440241	1.806	1	26.64	2	38	1	4	15539.937885	1	9	0.07	0.371636007300452	(1.54,2.47]	(0.01,0.07]
6078	1.35041740475	0.388	2	23.07	2	23	1	3	42536.993646	1	9	0.26	0.900893400135481	(0.278,1.54]	(0.2,0.48]
6080	0.871143868763	2.286	1	25.61	2	30	2	1	821.628815	1	12	0.43	-0.948432276496581	(1.54,2.47]	(0.2,0.48]
6083	0.788487170192	0.131	2	19.62	2	40	1	3	21832.369389	1	10	0.11	-1.26737155341325	(0.062,0.278]	(0.07,0.2]
6087	1.1517245885	1.001	1	24.99	1	29	2	1	10171.645368	1	4	0.79	0.134216963272028	(0.278,1.54]	(0.48,16.3]
6099	1.18537253322	2.087	1	22.4	1	23	1	1	7977.901173	2	8	0.06	0.264050979682816	(1.54,2.47]	(0.01,0.07]
6102	1.23310935647	3.001	1	35.94	2	42	2	4	12225.138799	2	4	1.23	0.448248366620253	(2.47,3]	(0.48,16.3]
6110	1.14370423217	0.292	2	28.73	2	31	2	3	4086.494258	1	5	0.59	0.103269602770968	(0.278,1.54]	(0.48,16.3]
6133	2.02113083633	2.248	1	33.96	1	25	1	4	14275.844145	1	8	0.13	3.48890938171586	(1.54,2.47]	(0.07,0.2]
6143	1.13943436392	2.272	1	25.01	2	23	2	1	8699.199975	1	13	1.43	0.0867938819192013	(1.54,2.47]	(0.48,16.3]
6146	1.4547234647	2.748	1	22.63	2	39	1	3	47667.090532	2	6	0.12	1.30336893948821	(2.47,3]	(0.07,0.2]
6149	1.06073152421	2.395	1	25.69	1	38	2	4	20934.710677	2	10	0.09	-0.21688902850861	(1.54,2.47]	(0.07,0.2]
6153	0.945144696116	2.285	1	28.94	2	32	1	1	10588.499003	2	3	0.15	-0.662892558902761	(1.54,2.47]	(0.07,0.2]
6154	0.950446441091	0.17	2	22.68	2	32	2	3	40562.837504	1	1	0.03	-0.64243523677453	(0.062,0.278]	(0.01,0.07]
6157	1.12414557161	2.463	1	22.26	1	38	2	3	47128.797127	2	6	0.27	0.0278005220514352	(1.54,2.47]	(0.2,0.48]
6164	1.31762446259	2.659	1	25.11	2	33	1	1	10833.611023	1	10	0.22	0.774358498048914	(2.47,3]	(0.2,0.48]
6170	1.32493591084	0.154	2	34.2	1	39	1	3	46418.684083	2	1	0.39	0.802570464633396	(0.062,0.278]	(0.2,0.48]
6185	0.940860605064	0.088	2	35.09	1	37	2	3	52725.420345	1	5	0.02	-0.679423159882382	(0.062,0.278]	(0.01,0.07]
6190	0.961156015824	2.639	1	29.03	2	34	2	4	14968.183916	2	5	0.39	-0.601111253594945	(2.47,3]	(0.2,0.48]
6209	1.04801779928	1.802	1	25.7	2	44	2	3	49919.501769	1	8	0.09	-0.265946229028281	(1.54,2.47]	(0.07,0.2]
6210	1.03699845979	1.442	1	28.64	2	21	1	1	14066.125303	1	4	6.25	-0.308465471023181	(0.278,1.54]	(0.48,16.3]
6215	1.00117746359	0.16	2	23.44	1	36	1	3	52619.66895	1	12	0.02	-0.446684427550329	(0.062,0.278]	(0.01,0.07]
6217	1.00293470831	2.259	1	29.89	2	27	2	1	10674.00328	1	4	0.64	-0.439903920101426	(1.54,2.47]	(0.48,16.3]
6219	1.39601960311	1.25	1	34.63	2	38	1	4	17624.461478	2	11	0.1	1.07685411986173	(0.278,1.54]	(0.07,0.2]
6220	1.39932595699	1.456	1	22.89	2	23	1	3	38471.312126	1	1	0.23	1.08961202253567	(0.278,1.54]	(0.2,0.48]
6231	1.3396935662	2.489	1	34.25	2	41	1	1	5790.03313	2	3	0.18	0.859514378567494	(2.47,3]	(0.07,0.2]
6233	0.838325634927	0.833	1	33.5	2	46	2	3	60062.521381	2	2	0.35	-1.07506476908694	(0.278,1.54]	(0.2,0.48]
6242	1.37286285211	0.318	2	24.38	2	23	1	3	38937.963258	2	1	0.25	0.987501441284382	(0.278,1.54]	(0.2,0.48]
6244	1.1870799423	3.001	1	38.6	1	49	2	1	6640.309298	1	3	1.77	0.27063919124692	(2.47,3]	(0.48,16.3]
6245	0.738842175093	1.996	1	27.28	2	46	1	1	5475.302147	2	2	0.08	-1.45893181547483	(1.54,2.47]	(0.07,0.2]
6246	0.944658053526	1.39	1	41.82	2	46	2	1	6320.872483	1	3	2.22	-0.664770318823673	(0.278,1.54]	(0.48,16.3]
6248	0.98848079632	0.232	2	21.51	1	40	1	4	8102.458985	2	9	0.01	-0.495675809354272	(0.062,0.278]	NA
6258	1.15653425808	0.173	2	19.11	2	23	1	1	8944.82907	1	13	0.05	0.152775562448786	(0.062,0.278]	(0.01,0.07]
6259	1.36701110328	0.162	2	27.1	2	36	1	3	57099.029231	2	10	0.01	0.964921873350938	(0.062,0.278]	NA
6268	1.15817240001	1.819	1	29.01	2	35	1	3	45895.418612	2	6	0.28	0.159096499670738	(1.54,2.47]	(0.2,0.48]
6273	0.750281191533	2.496	1	34.64	1	37	1	3	41179.834108	2	8	0.26	-1.4147932072908	(2.47,3]	(0.2,0.48]
6285	1.053361685	3.001	1	24.5	2	27	2	4	3133.983741	2	4	0.06	-0.245326302550113	(2.47,3]	(0.01,0.07]
6305	1.25459499737	3.001	1	29.98	1	33	1	1	9863.947681	2	3	0.2	0.531152896939122	(2.47,3]	(0.07,0.2]
6311	0.978502313585	2.209	1	18.26	1	30	1	3	36604.794101	2	7	0.01	-0.53417879971376	(1.54,2.47]	NA
6312	1.06202067346	1.677	1	29.72	2	26	1	3	38471.312126	1	1	0.56	-0.211914715032014	(1.54,2.47]	(0.48,16.3]
6325	1.17520100605	0.271	2	26.19	1	27	2	1	10434.291467	1	5	0.21	0.224803107739909	(0.062,0.278]	(0.2,0.48]
6326	1.03683855118	1.557	1	24.07	2	32	1	4	23906.773725	1	2	0.11	-0.309082494656206	(1.54,2.47]	(0.07,0.2]
6328	1.10294070686	1.886	1	31.52	2	23	2	1	8154.466176	2	8	0.44	-0.0540206049401225	(1.54,2.47]	(0.2,0.48]
6334	1.21317641018	0.225	2	21.12	1	28	1	3	35947.776618	2	8	0.01	0.371335066349853	(0.062,0.278]	NA
6336	1.08395809069	0.568	2	30.93	1	45	1	3	50330.495611	2	6	0.37	-0.127266959802044	(0.278,1.54]	(0.2,0.48]
6337	1.21105220402	0.256	2	24.73	2	47	1	3	43872.224426	3	1	0.08	0.363138600867864	(0.062,0.278]	(0.07,0.2]
6362	1.02859328436	0.144	2	27.04	2	24	1	1	11068.013639	1	12	0.16	-0.340897695154407	(0.062,0.278]	(0.07,0.2]
6377	0.69310442988	0.188	2	29.83	1	29	2	3	37447.078819	1	12	1.3	-1.63541555651734	(0.062,0.278]	(0.48,16.3]
6382	0.999331416807	1.597	1	20.41	2	20	2	3	3780.631102	1	12	0.18	-0.453807586789729	(1.54,2.47]	(0.07,0.2]
6388	0.731656338083	1.439	1	27.03	2	26	1	1	11303.084863	2	2	0.06	-1.48665909831618	(0.278,1.54]	(0.01,0.07]
6401	0.888916000737	1.282	1	31.63	1	20	1	3	38861.770146	2	12	0.34	-0.879856698000831	(0.278,1.54]	(0.2,0.48]
6424	1.26641674891	0.256	2	34.69	2	20	1	3	37997.605949	2	5	0.07	0.576768327427402	(0.062,0.278]	(0.01,0.07]
6426	1.06928416862	2.785	1	31.02	2	40	2	3	43309.740501	1	7	1.21	-0.183887780321717	(2.47,3]	(0.48,16.3]
6429	0.81550567464	0.273	2	24.09	2	33	2	3	3173.514954	2	6	0.51	-1.16311790644944	(0.062,0.278]	(0.48,16.3]
6435	1.19930100273	0.952	1	21.14	1	49	1	4	10930.703393	1	7	0.04	0.317795395693568	(0.278,1.54]	(0.01,0.07]
6438	1.14956896494	2.868	1	28.97	2	31	2	1	7921.48716	1	10	0.45	0.125899270557259	(2.47,3]	(0.2,0.48]
6441	0.652089833555	0.958	1	24.88	1	31	2	1	8352.3056	1	13	0.06	-1.79367454727159	(0.278,1.54]	(0.01,0.07]
6451	1.0516414067	2.992	1	31.54	1	34	2	4	2635.198314	2	9	0.12	-0.251964171308278	(2.47,3]	(0.07,0.2]
6455	0.813685433528	2.38	1	26.16	2	24	2	1	8666.062976	2	2	0.68	-1.17014149188307	(1.54,2.47]	(0.48,16.3]
6467	0.96191868186	3.001	1	61.15	1	41	2	4	9815.308357	2	9	1.45	-0.598168429138416	(2.47,3]	(0.48,16.3]
6476	1.08301038615	0.225	2	26.31	2	32	2	3	44537.381678	1	9	0.13	-0.130923774143094	(0.062,0.278]	(0.07,0.2]
6477	1.02052434262	0.283	2	26.42	1	35	1	3	46418.684083	2	1	0.08	-0.372032527400675	(0.278,1.54]	(0.07,0.2]
6483	1.00009942009	3.001	1	30.07	1	37	2	1	7667.795209	2	6	0.4	-0.450844168022898	(2.47,3]	(0.2,0.48]
6487	1.03651854091	3.001	1	33.05	1	39	2	3	64395.535729	1	7	1.29	-0.310317286825314	(2.47,3]	(0.48,16.3]
6497	0.932289170776	2.438	1	33.76	2	34	2	1	7847.048805	2	3	0.4	-0.712496910724308	(1.54,2.47]	(0.2,0.48]
6510	1.12592618484	0.883	2	42.14	1	40	2	4	14875.087656	2	5	0.29	0.0346711992725515	(0.278,1.54]	(0.2,0.48]
6514	0.894096315149	1.191	1	45.16	2	49	1	1	6166.445521	1	6	0.32	-0.859867928048387	(0.278,1.54]	(0.2,0.48]
6517	0.99853052422	2.061	1	30.84	2	42	2	5	45119.245962	2	8	1.08	-0.456897912280606	(1.54,2.47]	(0.48,16.3]
6520	1.10125594727	0.176	2	31.56	1	35	1	3	54076.992884	1	5	0.35	-0.0605214211438014	(0.062,0.278]	(0.2,0.48]
6522	1.32313168755	0.23	2	22.13	2	20	1	1	11089.455963	2	3	0.02	0.795608685594828	(0.062,0.278]	(0.01,0.07]
6533	0.854292358235	0.166	2	22.88	1	30	2	3	42759.5857	2	8	0.05	-1.0134555435236	(0.062,0.278]	(0.01,0.07]
6536	1.24904042718	0.289	2	24.34	1	32	2	3	44792.289971	2	1	0.5	0.509720023008648	(0.278,1.54]	(0.48,16.3]
6539	0.808973770534	3.001	1	26.15	1	47	1	3	45985.967832	2	8	0.01	-1.18832192268131	(2.47,3]	NA
6558	1.09653223885	2.529	1	28.98	2	44	2	1	3735.826168	2	12	0.26	-0.0787483304431833	(2.47,3]	(0.2,0.48]
6559	0.678748706447	2.665	1	26.48	2	40	2	1	5269.117074	1	4	0.1	-1.69080857523806	(2.47,3]	(0.07,0.2]
6581	1.07505902486	1.481	1	31.53	2	34	2	3	50249.374188	2	12	0.19	-0.161604910266107	(0.278,1.54]	(0.07,0.2]
6584	0.815752447589	1.266	1	26.16	2	28	2	3	39732.066673	1	1	0.1	-1.16216570793102	(0.278,1.54]	(0.07,0.2]
6593	0.98957554177	2.211	1	29.86	2	33	1	3	41179.834108	2	8	0.02	-0.491451622709182	(1.54,2.47]	(0.01,0.07]
6596	0.794400690927	0.129	2	33.65	1	49	1	3	47399.702827	2	12	0.19	-1.24455363230268	(0.062,0.278]	(0.07,0.2]
6601	1.2029677009	1.886	1	38.29	2	31	2	4	16875.059361	1	13	0.1	0.331943723454408	(1.54,2.47]	(0.07,0.2]
6611	1.04717126369	0.236	2	24.66	2	41	2	3	58135.170188	2	11	0.41	-0.269212672687738	(0.062,0.278]	(0.2,0.48]
6616	0.959809763753	1.997	1	21.78	1	34	1	4	18394.923471	1	9	0.29	-0.606305904113239	(1.54,2.47]	(0.2,0.48]
6622	0.861139878905	3.001	1	42.27	2	48	2	1	5302.428955	1	12	0.68	-0.987033688684021	(2.47,3]	(0.48,16.3]
6627	1.01993577447	1.565	1	21.99	2	38	2	4	13410.698774	2	7	0.17	-0.374303577459805	(1.54,2.47]	(0.07,0.2]
6643	1.12865219947	1.603	1	39.68	2	31	2	5	48279.880371	1	11	0.21	0.0451898039348181	(1.54,2.47]	(0.2,0.48]
6644	1.47570438762	0.113	2	27.47	1	31	1	3	38694.225298	1	7	0.29	1.38432596415574	(0.062,0.278]	(0.2,0.48]
6658	1.09535767175	0.436	2	48.38	2	42	2	3	54438.619854	2	11	2.25	-0.0832805170419784	(0.278,1.54]	(0.48,16.3]
6671	0.695991256278	2.16	1	40.12	2	43	2	4	13300.891748	1	7	0.33	-1.62427644329506	(1.54,2.47]	(0.2,0.48]
6676	1.35826296216	0.274	2	23.68	2	45	1	3	42380.421402	1	8	0.05	0.931166281228164	(0.062,0.278]	(0.01,0.07]
6684	1.02305542058	1.204	1	20.25	2	28	1	1	12333.095722	2	2	0.03	-0.362266105702998	(0.278,1.54]	(0.01,0.07]
6696	1.24946074317	0.332	2	21.88	2	24	1	3	45354.246921	1	6	0.05	0.511341854998611	(0.278,1.54]	(0.01,0.07]
6702	1.02165203743	2.47	1	30.82	2	44	2	4	10285.346401	2	4	3.85	-0.367681202299356	(1.54,2.47]	(0.48,16.3]
6704	1.07154772234	0.353	2	18.56	2	28	2	1	8807.117843	2	6	0.18	-0.175153628109011	(0.278,1.54]	(0.07,0.2]
6717	1.09572442987	0.353	2	23.79	2	34	1	3	57663.47467	1	11	0.1	-0.0818653435397893	(0.278,1.54]	(0.07,0.2]
6723	1.2656387655	1.695	1	26.52	2	23	2	1	1438.803742	1	3	0.09	0.573766399325647	(1.54,2.47]	(0.07,0.2]
6727	1.38761604686	0.29	2	42.26	1	39	2	3	43406.528984	1	8	3.26	1.04442814350119	(0.278,1.54]	(0.48,16.3]
6728	1.33116796199	0.209	2	24.36	2	26	2	3	55183.131465	1	2	0.01	0.826617467742059	(0.062,0.278]	NA
6730	0.792940867437	3.001	1	33.38	2	26	2	1	1491.115387	2	3	1.34	-1.25018650969043	(2.47,3]	(0.48,16.3]
6733	1.17817803783	2.797	1	23.26	1	37	2	4	16863.033164	2	12	0.1	0.236290287601751	(2.47,3]	(0.07,0.2]
6747	0.700646614647	2.36	1	28.06	1	40	1	1	7230.390328	1	4	0.14	-1.60631326961808	(1.54,2.47]	(0.07,0.2]
6757	1.06883803883	3.001	1	31.69	1	39	2	4	9932.262794	2	9	0.74	-0.185609217484022	(2.47,3]	(0.48,16.3]
6760	0.795590199717	2.207	1	39.59	2	31	2	3	42253.196118	2	12	0.25	-1.23996379167358	(1.54,2.47]	(0.2,0.48]
6761	0.861724518202	2.639	1	26.47	2	34	1	2	36604.794101	2	7	3.54	-0.984777798503722	(2.47,3]	(0.48,16.3]
6765	1.17353709555	3.001	1	21.78	2	24	1	4	15078.970915	2	12	0.06	0.218382739870169	(2.47,3]	(0.01,0.07]
6771	0.804184627585	1.824	1	33.05	1	46	1	1	7008.967999	1	6	0.17	-1.20680131776497	(1.54,2.47]	(0.07,0.2]
6772	1.2724807025	0.125	2	44.53	1	23	2	3	34102.039353	2	3	1	0.600166709006718	(0.062,0.278]	(0.48,16.3]
6773	1.16768047951	3.001	1	25.64	1	38	1	1	12409.960159	1	4	0.52	0.195784391311986	(2.47,3]	(0.48,16.3]
6777	1.22964159277	3.001	1	31.95	2	21	1	1	14369.314245	1	10	0.11	0.434867647741845	(2.47,3]	(0.07,0.2]
6781	1.61050058875	1.232	1	27.68	2	43	1	4	17993.833701	1	2	0.08	1.90445081383851	(0.278,1.54]	(0.07,0.2]
6792	1.28132404554	2.786	1	19.07	1	34	1	4	10068.813803	2	9	0.04	0.634289647419034	(2.47,3]	(0.01,0.07]
6796	0.792622896734	1.757	1	39.92	1	32	1	3	48273.882644	2	2	0.4	-1.25141343198286	(1.54,2.47]	(0.2,0.48]
6799	0.975165807549	0.582	2	42.37	2	23	2	2	24751.433176	2	4	1.01	-0.54705304754784	(0.278,1.54]	(0.48,16.3]
6802	1.04412745316	0.208	2	33.84	2	27	2	3	4129.579056	1	11	0.38	-0.280957525147283	(0.062,0.278]	(0.2,0.48]
6810	0.986536586373	1.947	1	24.19	2	31	2	1	9540.676483	2	6	0.12	-0.503177741144322	(1.54,2.47]	(0.07,0.2]
6818	0.915519601116	0.191	2	28.6	1	40	2	1	4205.473602	2	13	0.31	-0.777204000579462	(0.062,0.278]	(0.2,0.48]
6822	0.931281348091	2.943	1	22.04	1	29	2	3	37888.922893	1	1	0.44	-0.716385697041342	(2.47,3]	(0.2,0.48]
6824	0.878771026992	1.607	1	20.93	1	35	2	3	52142.894811	1	1	0.11	-0.919002110853118	(1.54,2.47]	(0.07,0.2]
6829	1.58565493793	1.507	1	34.56	2	43	2	4	17406.936121	1	9	0.24	1.80858134355901	(0.278,1.54]	(0.2,0.48]
6844	0.97941467229	0.293	2	32.05	2	42	1	3	52747.206774	1	1	0.29	-0.530658370871427	(0.278,1.54]	(0.2,0.48]
6852	1.19779794961	1.928	1	39.89	1	31	2	4	14235.501711	2	4	0.04	0.31199571238238	(1.54,2.47]	(0.01,0.07]
6853	1.064756027	1.637	1	26.1	2	33	1	1	11156.020351	2	4	0.21	-0.201360075235825	(1.54,2.47]	(0.2,0.48]
6862	0.901044480571	3.001	1	29.26	1	38	1	3	31958.580234	1	11	0.27	-0.833057725198505	(2.47,3]	(0.2,0.48]
6865	1.47689379889	2.79	1	26.82	2	38	2	2	25872.063558	2	9	0.27	1.38891542849401	(2.47,3]	(0.2,0.48]
6869	1.11070721374	0.933	1	27.99	1	27	1	3	45181.753767	1	5	0.04	-0.0240527483562084	(0.278,1.54]	(0.01,0.07]
6871	1.2090397666	2.047	1	19.41	1	45	1	4	14440.217227	1	9	2.84	0.355373406435092	(1.54,2.47]	(0.48,16.3]
6879	0.99677017623	0.302	2	24.55	1	45	1	3	50130.703002	2	12	0.04	-0.463690394012381	(0.278,1.54]	(0.01,0.07]
6888	0.727761161466	0.197	2	28.63	1	34	1	4	14569.655646	2	13	6.33	-1.50168903339908	(0.062,0.278]	(0.48,16.3]
6891	0.908167340731	0.192	2	30.3	1	22	2	2	50193.781801	2	10	0.11	-0.805573444937087	(0.062,0.278]	(0.07,0.2]
6895	1.15896156959	1.171	1	26.26	2	31	2	4	1926.213107	2	9	0.99	0.162141590746975	(0.278,1.54]	(0.48,16.3]
6898	0.847927610491	2.428	1	31.84	2	45	2	1	4512.576135	2	2	0.17	-1.03801456993432	(1.54,2.47]	(0.07,0.2]
6899	0.908957389087	1.717	1	25.53	2	37	1	1	10638.842302	2	6	0.06	-0.802524963014289	(1.54,2.47]	(0.01,0.07]
6903	0.88361077175	3.001	1	20.32	2	47	2	1	4684.819566	2	6	0.28	-0.900327463543659	(2.47,3]	(0.2,0.48]
6907	0.968858051883	2.021	1	34.33	2	45	2	1	4207.024079	2	13	0.23	-0.571392164229992	(1.54,2.47]	(0.2,0.48]
6908	1.57002550361	0.155	2	24.12	1	20	1	3	50648.894958	1	11	0.05	1.74827358185527	(0.062,0.278]	(0.01,0.07]
6915	1.35116248356	0.11	2	25.76	2	26	2	3	3730.35445	1	9	0.48	0.90376836249202	(0.062,0.278]	(0.2,0.48]
6916	0.835563533218	1.889	1	32.98	2	31	1	3	58603.283432	1	11	0.28	-1.08572261941328	(1.54,2.47]	(0.2,0.48]
6923	1.06212579997	0.961	1	26.87	2	31	2	1	7918.056639	2	6	0.43	-0.21150907370271	(0.278,1.54]	(0.2,0.48]
6926	1.0892967031	0.181	2	24.85	2	26	1	2	24688.039283	3	1	0.01	-0.106667380926762	(0.062,0.278]	NA
6928	1.1755165361	2.239	1	30.82	1	38	2	3	52883.098948	2	11	1.99	0.226020612524546	(1.54,2.47]	(0.48,16.3]
6929	1.25690706314	2.152	1	31.27	1	27	2	3	3624.761378	2	8	0.69	0.540074237830014	(1.54,2.47]	(0.48,16.3]
6931	0.833333901083	1.827	1	27.88	2	45	1	3	48172.230953	2	12	0.18	-1.09432588174072	(1.54,2.47]	(0.07,0.2]
6942	0.702885192462	3.001	1	24.09	1	47	2	1	6121.389916	1	4	0.28	-1.59767548947465	(2.47,3]	(0.2,0.48]
6949	1.38611960165	2.039	1	26.35	1	39	1	2	70390.221447	2	8	0.33	1.0386539574827	(1.54,2.47]	(0.2,0.48]
6959	0.944434371453	1.139	1	38.03	1	37	1	1	9439.099733	2	3	0.38	-0.6656334188489	(0.278,1.54]	(0.2,0.48]
6965	0.696176716748	3.001	1	36.6	1	36	2	2	37856.176014	2	7	0.59	-1.62356082521182	(2.47,3]	(0.48,16.3]
6973	1.22088505978	1.418	1	30.96	2	29	2	3	3361.473382	2	1	0.34	0.401079674735295	(0.278,1.54]	(0.2,0.48]
6979	0.99960029451	2.673	1	31.95	2	41	2	1	4059.551884	2	3	0.19	-0.452770094830137	(2.47,3]	(0.07,0.2]
6985	1.01075507242	2.573	1	28.92	2	49	1	1	5529.541926	2	5	0.08	-0.409728249918736	(2.47,3]	(0.07,0.2]
6987	0.781823967227	3.001	1	34.57	2	46	2	3	57298.832254	1	1	0.22	-1.29308219964454	(2.47,3]	(0.2,0.48]
6996	1.05041602412	0.186	2	24.72	2	34	1	3	54777.052378	1	5	0.05	-0.256692434604153	(0.062,0.278]	(0.01,0.07]
7008	1.24508089033	1.316	1	29.54	1	42	2	1	6491.565829	2	8	0.14	0.494441747421835	(0.278,1.54]	(0.07,0.2]
7013	0.939066150894	3.001	1	27.46	2	24	2	4	26506.292827	1	2	2.19	-0.686347243777994	(2.47,3]	(0.48,16.3]
7024	1.16827851336	2.332	1	20.95	2	30	2	4	25320.260109	1	2	0.01	0.198091965737147	(1.54,2.47]	NA
7029	1.34457761965	2.728	1	32.36	2	33	2	3	46141.812096	1	5	0.17	0.878359995470852	(2.47,3]	(0.07,0.2]
7031	1.53596694057	2.937	1	24.81	2	24	2	1	8795.968755	2	13	0.28	1.61685515290039	(2.47,3]	(0.2,0.48]
7032	1.23443892192	1.334	1	22.92	2	21	2	1	8767.602809	2	10	0.14	0.453378630114532	(0.278,1.54]	(0.07,0.2]
7037	1.18205762963	0.387	2	29.45	1	44	1	3	51955.418499	1	9	0.06	0.251260087083411	(0.278,1.54]	(0.01,0.07]
7043	0.940438768332	1.264	1	26.82	2	35	2	3	47562.043458	1	1	0.55	-0.681050859809998	(0.278,1.54]	(0.48,16.3]
7045	1.11364262748	0.134	2	24.61	2	29	2	3	36481.849062	2	2	0.64	-0.0127261559339059	(0.062,0.278]	(0.48,16.3]
7051	1.05375620587	2.574	1	22.97	1	31	1	4	13341.486626	2	4	0.18	-0.243804003653814	(2.47,3]	(0.07,0.2]
7053	0.603210278468	3.001	1	28.13	1	44	2	3	48570.947061	2	12	0.16	-1.98228128120816	(2.47,3]	(0.07,0.2]
7066	1.02459836311	2.54	1	36.95	1	39	2	3	49845.822308	1	1	0.32	-0.356312505046913	(2.47,3]	(0.2,0.48]
7067	1.03670071801	2.893	1	23.15	1	39	2	3	52145.411585	2	11	0.06	-0.309614337959107	(2.47,3]	(0.01,0.07]
7074	1.14061013442	1.6	1	23.4	2	36	2	2	38353.153584	2	7	0.05	0.0913307119592714	(1.54,2.47]	(0.01,0.07]
7084	0.946674480477	3.001	1	27.35	2	45	2	4	14906.687567	2	8	0.56	-0.656989730379836	(2.47,3]	(0.48,16.3]
7089	0.618038584923	3.001	1	25.9	1	29	2	1	6458.306537	2	13	0.48	-1.92506475283939	(2.47,3]	(0.2,0.48]
7093	1.27583234071	0.156	2	21.21	1	20	1	3	52674.577024	1	11	0.02	0.613099345872991	(0.062,0.278]	(0.01,0.07]
7096	1.47889729105	1.112	1	25.85	2	29	2	3	49701.100122	1	7	0.56	1.39664610673141	(0.278,1.54]	(0.48,16.3]
7107	1.23058273444	0.316	2	26.29	2	28	2	3	37607.543218	2	1	0.39	0.438499138581612	(0.278,1.54]	(0.2,0.48]
7112	1.18136865216	0.136	2	22.42	2	24	1	1	10638.842302	2	6	0.09	0.24860159745229	(0.062,0.278]	(0.07,0.2]
7121	1.15899877563	3.001	1	27.42	1	37	1	3	62380.787168	1	2	0.3	0.162285154035852	(2.47,3]	(0.2,0.48]
7140	1.24971976048	0.122	2	25	1	32	2	3	53664.461705	1	9	0.05	0.512341299629095	(0.062,0.278]	(0.01,0.07]
7149	1.12382822087	3.001	1	28.29	1	38	1	1	10887.55144	2	3	0.15	0.0265759919492845	(2.47,3]	(0.07,0.2]
7163	1.14015622116	3.001	1	27.57	1	44	2	3	47946.055952	1	8	0.39	0.0895792414864591	(2.47,3]	(0.2,0.48]
7167	0.799981086498	2.806	1	53.62	2	44	2	1	4347.354364	2	5	2.52	-1.2230211085134	(2.47,3]	(0.48,16.3]
7169	0.713107796772	2.756	1	26.11	2	29	2	1	11384.114198	1	4	0.49	-1.55823053119295	(2.47,3]	(0.48,16.3]
7177	0.880346250662	0.149	2	31.44	1	33	1	3	46077.905973	2	6	0.52	-0.912923950135627	(0.062,0.278]	(0.48,16.3]
7185	1.23537482021	0.158	2	31.65	2	29	1	3	30580.920666	3	1	0.03	0.456989888839361	(0.062,0.278]	(0.01,0.07]
7190	1.08027998449	1.625	1	28.12	2	31	1	3	49548.775929	1	10	0.06	-0.141459306606739	(1.54,2.47]	(0.01,0.07]
7191	0.85628577873	0.158	2	35.03	2	24	1	3	40860.959581	2	2	0.23	-1.0057637278298	(0.062,0.278]	(0.2,0.48]
7192	0.885798948896	3.001	1	43.93	1	45	2	4	13901.20811	1	7	0.1	-0.891884159506886	(2.47,3]	(0.07,0.2]
7193	0.933764031123	0.974	1	23.44	1	43	1	1	7046.931814	1	4	0.14	-0.706806012094705	(0.278,1.54]	(0.07,0.2]
7204	0.680936730457	0.171	2	22.04	2	22	2	4	9587.64839	2	9	0.04	-1.68236586209212	(0.062,0.278]	(0.01,0.07]
7205	0.56318342627	3.001	1	25.34	1	44	1	3	22469.337281	1	1	1.86	-2.13672896080323	(2.47,3]	(0.48,16.3]
7212	1.11482748842	0.278	2	26.77	1	48	1	4	13193.675598	2	4	0.18	-0.00815424950667543	(0.278,1.54]	(0.07,0.2]
7218	0.953280700066	0.168	2	24.99	1	32	1	3	48617.975949	1	10	0.1	-0.631498960299556	(0.062,0.278]	(0.07,0.2]
7224	0.762650930743	0.182	2	30.83	2	46	2	3	55756.146975	1	1	0.56	-1.36706331065216	(0.062,0.278]	(0.48,16.3]
7243	1.52007871826	3.001	1	34.36	2	45	2	1	4765.291125	2	6	0.18	1.55554883142071	(2.47,3]	(0.07,0.2]
7249	1.20027368314	2.057	1	21.57	2	42	1	4	11622.657561	2	8	0.03	0.321548581968846	(1.54,2.47]	(0.01,0.07]
7256	1.03199858378	2.319	1	22.85	2	37	2	3	59213.104086	1	11	0.06	-0.327758001052463	(1.54,2.47]	(0.01,0.07]
7259	1.03482944607	1.817	1	27.8	2	39	2	3	3872.350534	2	2	0.52	-0.316834831031976	(1.54,2.47]	(0.48,16.3]
7272	1.41333953765	0.375	2	35.73	2	25	1	3	33028.941129	3	1	0.07	1.14368484857377	(0.278,1.54]	(0.01,0.07]
7273	1.52469277242	0.185	2	25.8	2	37	1	3	26916.425639	2	3	0.24	1.57335262860698	(0.062,0.278]	(0.2,0.48]
7285	0.795977499998	2.156	1	29.72	2	43	1	1	5436.5606	2	13	0.05	-1.23846935415421	(1.54,2.47]	(0.01,0.07]
7288	1.22455598001	3.001	1	22.27	1	41	2	1	5130.14889	2	6	0.06	0.415244293743993	(2.47,3]	(0.01,0.07]
7293	1.12236860803	0.787	1	30.57	1	38	2	1	8298.256667	1	1	0.43	0.020943927375982	(0.278,1.54]	(0.2,0.48]
7297	0.86910973583	1.427	1	37.34	2	39	2	4	21050.549249	1	5	0.2	-0.956281185272512	(0.278,1.54]	(0.07,0.2]
7300	1.47538177308	0.694	1	33.99	2	30	2	1	833.345611	1	13	1.63	1.38308112314601	(0.278,1.54]	(0.48,16.3]
7310	1.07894901455	0.329	2	30.37	1	29	1	2	25251.843362	2	8	0.09	-0.146594989468506	(0.278,1.54]	(0.07,0.2]
7313	1.5328171769	1.871	1	21.48	1	21	1	1	12360.667274	2	11	0.07	1.60470146947562	(1.54,2.47]	(0.01,0.07]
7316	1.09771407845	0.638	2	23.95	1	38	1	2	38870.864808	2	7	0.08	-0.074188082163588	(0.278,1.54]	(0.07,0.2]
7319	1.568132756	1.481	1	29.97	2	42	1	4	8102.458985	2	9	0.06	1.74097022272582	(0.278,1.54]	(0.01,0.07]
7325	1.0101083126	2.25	1	22.64	2	36	2	3	46253.803604	1	6	0.15	-0.412223838454158	(1.54,2.47]	(0.07,0.2]
7332	0.998649136507	0.363	2	23.39	1	37	1	3	33451.126995	1	11	0.11	-0.45644023470936	(0.278,1.54]	(0.07,0.2]
7333	1.51760385516	1.154	1	25.12	2	37	1	3	41179.834108	2	11	0.03	1.54599932047691	(0.278,1.54]	(0.01,0.07]
7336	0.727573803634	0.289	2	22.52	2	26	1	4	16347.054187	2	12	0.12	-1.50241197264654	(0.278,1.54]	(0.07,0.2]
7339	0.918269403646	0.156	2	28.77	2	37	1	3	46859.941121	2	5	0.31	-0.76659360788602	(0.062,0.278]	(0.2,0.48]
7341	0.995785960239	0.269	2	27.11	1	28	1	1	14066.125303	1	4	0.4	-0.467488091500017	(0.062,0.278]	(0.2,0.48]
7344	1.25033834956	0.157	2	27.95	1	23	1	1	14060.757159	1	3	0.16	0.514728188499502	(0.062,0.278]	(0.07,0.2]
7346	0.93204366474	3.001	1	36.15	1	31	2	3	41712.288342	2	8	0.46	-0.713444220730082	(2.47,3]	(0.2,0.48]
7349	1.04483317249	0.385	2	16.95	2	27	1	3	32975.796016	3	1	0.4	-0.278234435346848	(0.278,1.54]	(0.2,0.48]
7350	1.21884161187	2.954	1	38.02	2	29	2	2	46829.462239	1	2	0.72	0.393194823173356	(2.47,3]	(0.48,16.3]
7351	2.00314108304	1.564	1	30.3	1	32	2	4	12301.650261	2	4	0.89	3.4194940892421	(1.54,2.47]	(0.48,16.3]
7357	1.29095124239	0.137	2	42.64	2	38	2	2	11304.571074	2	9	0.33	0.671437165468475	(0.062,0.278]	(0.2,0.48]
7363	1.41866097346	2.475	1	28.41	2	34	2	3	3261.321144	1	8	0.27	1.16421814979124	(2.47,3]	(0.2,0.48]
7374	1.15179222661	3.001	1	23.7	2	46	2	1	5397.596915	1	12	0.06	0.134477951797682	(2.47,3]	(0.01,0.07]
7395	0.70720551961	1.881	1	29.93	2	35	2	3	41148.879018	1	1	0.66	-1.58100506783371	(1.54,2.47]	(0.48,16.3]
7416	0.972829909872	0.453	1	25.35	2	33	1	3	102689.557762	1	4	0.38	-0.556066346275393	(0.278,1.54]	(0.2,0.48]
7418	0.835451888867	0.269	2	27.46	1	48	1	3	48172.230953	2	12	0.39	-1.08615341049489	(0.062,0.278]	(0.2,0.48]
7448	1.12800467136	3.001	1	31.36	2	23	2	1	7920.975873	2	6	0.32	0.0426912508743033	(2.47,3]	(0.2,0.48]
7454	1.43793000033	1.111	1	23.34	1	36	2	2	76677.53363	1	2	0.3	1.23856964946464	(0.278,1.54]	(0.2,0.48]
7457	0.863602330002	0.197	2	24.3	1	33	1	3	48305.864593	2	1	0.12	-0.977532070715996	(0.062,0.278]	(0.07,0.2]
7459	0.987456934386	1.455	1	22.69	1	22	1	1	9638.621174	2	6	0.25	-0.499626484744627	(0.278,1.54]	(0.2,0.48]
7464	1.05009502917	1.046	1	42.68	2	31	2	4	17358.017758	2	8	1.82	-0.257931026261173	(0.278,1.54]	(0.48,16.3]
7472	1.20731759361	0.682	2	39.53	2	32	2	3	51092.871739	2	1	0.3	0.348728226822889	(0.278,1.54]	(0.2,0.48]
7476	0.948738261278	3.001	1	34.43	1	41	2	3	32439.62092	2	12	1.03	-0.649026422290292	(2.47,3]	(0.48,16.3]
7482	1.01709438866	0.152	2	35.97	2	42	2	4	13396.320362	2	4	0.04	-0.385267353552365	(0.062,0.278]	(0.01,0.07]
7496	0.765779800228	0.181	2	35.56	2	30	2	1	921.247587	1	4	0.75	-1.35499024956497	(0.062,0.278]	(0.48,16.3]
7517	1.19836255937	0.843	2	39.22	2	37	1	3	43990.423523	2	12	1.59	0.314174316557332	(0.278,1.54]	(0.48,16.3]
7523	0.7378111089	0.345	2	26.2	1	43	1	3	62737.135641	2	4	0.08	-1.46291028923115	(0.278,1.54]	(0.07,0.2]
7526	1.63162338842	0.269	2	25.98	1	27	1	3	33953.688024	3	1	0.03	1.98595528437357	(0.062,0.278]	(0.01,0.07]
7536	0.905456108694	0.121	2	50.51	2	38	2	3	41948.397262	1	1	1.16	-0.816035009460999	(0.062,0.278]	(0.48,16.3]
7542	0.897072000718	2.947	1	27.57	1	40	2	1	4817.468234	2	13	0.3	-0.848385942678587	(2.47,3]	(0.2,0.48]
7555	0.829914067554	0.174	2	33.36	2	25	2	3	35704.035686	2	12	0.25	-1.10752165718024	(0.062,0.278]	(0.2,0.48]
7563	1.03001754895	0.152	2	27.78	2	29	2	2	2748.793104	2	7	0.7	-0.335402025398345	(0.062,0.278]	(0.48,16.3]
7568	1.06007395022	3.001	1	22.38	2	25	1	3	37656.804436	2	12	0.22	-0.219426344618685	(2.47,3]	(0.2,0.48]
7590	0.839313964882	2.494	1	32.83	2	32	2	4	15668.484874	1	9	0.69	-1.07125119745086	(2.47,3]	(0.48,16.3]
7592	0.896748184608	0.174	2	31.9	1	35	2	2	52923.427621	3	1	0.68	-0.849635420068355	(0.062,0.278]	(0.48,16.3]
7605	0.715115829997	2.873	1	35.7	2	43	2	5	17555.968887	1	12	0.2	-1.55048233079445	(2.47,3]	(0.07,0.2]
7606	0.649984680229	2.665	1	30.84	2	41	1	4	12798.08809	2	12	0.78	-1.80179749545607	(2.47,3]	(0.48,16.3]
7613	1.115020536	2.927	1	28.16	1	21	2	3	84642.165938	2	5	0.22	-0.00740935578795474	(2.47,3]	(0.2,0.48]
7616	0.979728091828	0.155	2	26.83	1	44	1	3	57799.138509	2	11	0.03	-0.529449009711964	(0.062,0.278]	(0.01,0.07]
7619	0.972059879274	1.09	1	26.04	2	42	1	1	4963.711746	1	13	0.04	-0.559037587643313	(0.278,1.54]	(0.01,0.07]
7621	0.982332246999	0.162	2	22.3	1	33	1	3	28528.437243	1	10	0.57	-0.519400612164315	(0.062,0.278]	(0.48,16.3]
7627	1.30402888677	0.181	2	32.57	1	24	1	2	26894.562872	2	9	0.08	0.721898586193472	(0.062,0.278]	(0.07,0.2]
7632	0.821561128606	2.28	1	31.71	1	30	2	2	30742.873793	2	9	0.06	-1.13975232153367	(1.54,2.47]	(0.01,0.07]
7636	0.746503375413	2.048	1	35.97	2	48	1	1	5701.914419	1	12	0.05	-1.42937029496146	(1.54,2.47]	(0.01,0.07]
7639	1.38933358643	0.462	2	37.23	2	21	2	3	37072.398198	1	9	0.46	1.05105544459114	(0.278,1.54]	(0.2,0.48]
7640	0.921599674998	3.001	1	36.03	1	32	2	3	46956.094935	2	3	0.57	-0.753743417214167	(2.47,3]	(0.48,16.3]
7649	0.938205218326	1.281	1	29.09	2	25	2	1	1281.764599	1	6	0.34	-0.689669239641113	(0.278,1.54]	(0.2,0.48]
7652	1.20051575784	2.006	1	38.4	2	34	2	4	14686.677339	1	7	0.42	0.322482651815726	(1.54,2.47]	(0.2,0.48]
7656	0.958216960898	1.263	1	34.74	2	48	2	4	12612.598601	1	7	0.23	-0.612451895903706	(0.278,1.54]	(0.2,0.48]
7664	0.811430845103	1.196	1	20.64	2	23	2	2	2712.625456	2	7	0.02	-1.17884105059332	(0.278,1.54]	(0.01,0.07]
7665	1.03411958383	0.187	2	31.08	2	47	1	1	5782.838869	2	5	0.18	-0.319573906671945	(0.062,0.278]	(0.07,0.2]
7667	1.32600990196	3.001	1	44.09	2	20	2	2	11779.40009	1	3	1.79	0.806714568585642	(2.47,3]	(0.48,16.3]
7671	0.897905746749	2.888	1	34.31	2	34	2	4	15284.1013	1	11	0.29	-0.845168848833121	(2.47,3]	(0.2,0.48]
7672	1.33190774323	0.287	2	25.36	2	39	1	3	38939.306661	3	1	0.19	0.829471988886034	(0.278,1.54]	(0.07,0.2]
7686	1.53822724119	1.76	1	38.28	1	22	2	3	3286.80782	1	10	1.17	1.62557675269593	(1.54,2.47]	(0.48,16.3]
7687	0.952938314908	2.894	1	33.58	1	42	1	1	7245.959281	1	4	0.45	-0.632820088249346	(2.47,3]	(0.2,0.48]
7699	0.939331706788	1.325	1	24.73	2	31	1	1	14609.45762	1	2	0.04	-0.685322569356228	(0.278,1.54]	(0.01,0.07]
7706	0.953497903756	3.001	1	25.86	2	44	2	1	4279.819641	2	6	0.03	-0.63066085777393	(2.47,3]	(0.01,0.07]
7707	1.04943849416	3.001	1	26.31	2	26	2	1	4768.429923	2	9	0.35	-0.260464333361263	(2.47,3]	(0.2,0.48]
7708	0.964460571746	1.072	1	36.06	2	34	1	4	14384.29832	2	7	0.66	-0.588360288524788	(0.278,1.54]	(0.48,16.3]
7714	1.33982563082	1.784	1	21.65	1	21	1	1	9041.037154	1	5	0.04	0.860023963333609	(1.54,2.47]	(0.01,0.07]
7725	0.80558036119	0.277	2	26.4	1	29	1	3	38423.065924	2	6	0.38	-1.20141573771589	(0.062,0.278]	(0.2,0.48]
7727	0.874787554472	1.087	1	31.34	2	30	2	1	10118.942936	1	4	0.81	-0.93437274465668	(0.278,1.54]	(0.48,16.3]
7733	0.864005447011	0.524	2	33.07	2	24	2	2	24399.598461	2	7	0.61	-0.975976602743212	(0.278,1.54]	(0.48,16.3]
7735	1.1341117961	2.131	1	23.4	2	20	2	2	21188.514565	2	9	0.04	0.0662562127260321	(1.54,2.47]	(0.01,0.07]
7736	0.916364311947	3.001	1	22.17	2	47	2	1	4877.669474	1	10	0.29	-0.77394459793817	(2.47,3]	(0.2,0.48]
7739	1.65361340095	0.501	2	27.93	2	44	1	1	5462.906402	1	8	0.01	2.07080598391709	(0.278,1.54]	NA
7743	1.30396752623	0.251	2	34.31	1	21	1	4	18034.222684	2	11	0.46	0.721661820310039	(0.062,0.278]	(0.2,0.48]
7744	0.829836756435	3.001	1	21.86	2	37	2	1	8789.972725	1	10	0.3	-1.10781996999478	(2.47,3]	(0.2,0.48]
7748	1.07169627774	1.497	1	31.4	1	45	2	3	38177.924824	2	5	0.77	-0.174580411991296	(0.278,1.54]	(0.48,16.3]
7753	1.06312939493	0.164	2	27.47	1	39	1	3	44891.390367	2	12	0.06	-0.207636600492512	(0.062,0.278]	(0.01,0.07]
7765	0.884907643802	0.191	2	41.39	2	26	2	3	3244.217586	1	10	0.87	-0.895323350850203	(0.062,0.278]	(0.48,16.3]
7775	0.898773261415	1.452	1	23.37	1	39	1	1	15114.63488	1	2	0.07	-0.841821455275526	(0.278,1.54]	(0.01,0.07]
7778	1.29741750255	1.147	1	20.2	2	43	2	3	69950.021372	1	11	0.03	0.69638788785928	(0.278,1.54]	(0.01,0.07]
7801	1.09836795119	0.191	2	38.74	1	46	1	3	47096.478164	1	8	0.32	-0.0716650477030233	(0.062,0.278]	(0.2,0.48]
7803	0.842981932672	1.102	1	35.45	2	33	2	4	3182.443025	2	8	0.55	-1.05709797073214	(0.278,1.54]	(0.48,16.3]
7805	0.771039905378	0.349	2	49.69	1	36	2	3	38241.688576	2	1	3.42	-1.33469359893592	(0.278,1.54]	(0.48,16.3]
7807	0.812365515719	1.896	1	17.47	2	24	1	1	9520.702077	2	8	0.03	-1.17523452897347	(1.54,2.47]	(0.01,0.07]
7808	0.945456258733	2.427	1	28.52	2	36	1	4	9818.981539	2	9	0.06	-0.661690362861809	(1.54,2.47]	(0.01,0.07]
7810	1.05269296657	0.363	2	23.91	2	29	1	5	46965.513948	1	11	0.96	-0.247906620615223	(0.278,1.54]	(0.48,16.3]
7822	0.736345887815	3.001	1	35.2	2	41	2	1	5558.904255	1	12	1.01	-1.4685639937881	(2.47,3]	(0.48,16.3]
7828	1.37884553688	2.242	1	22.84	1	20	2	5	30625.13908	1	7	0.4	1.01058623885738	(1.54,2.47]	(0.2,0.48]
7839	0.808674062401	0.253	2	33.77	1	21	2	3	3230.563386	1	1	1.82	-1.18947837699025	(0.062,0.278]	(0.48,16.3]
7840	0.756955450617	1.864	1	33.92	2	22	2	3	3845.842764	1	6	1.18	-1.38903989990002	(1.54,2.47]	(0.48,16.3]
7842	1.2604597618	3.001	1	35.37	2	36	2	4	13973.856828	1	8	0.33	0.553782686888743	(2.47,3]	(0.2,0.48]
7844	0.978338779546	0.3	2	25.62	2	46	2	3	53747.789249	2	5	0.24	-0.534809812433257	(0.278,1.54]	(0.2,0.48]
7847	1.73302845066	3.001	1	28.64	2	34	2	3	3397.031425	2	8	1.53	2.37723702905557	(2.47,3]	(0.48,16.3]
7857	0.798514271248	3.001	1	20.63	1	31	1	4	10349.306487	2	9	0.01	-1.22868096431811	(2.47,3]	NA
7862	0.969547112783	3.001	1	43.2	2	44	1	1	5669.951531	2	6	0.58	-0.568733352675732	(2.47,3]	(0.48,16.3]
7865	0.711715716836	2.82	1	35.66	2	41	2	1	4205.473602	2	13	1.37	-1.56360201318865	(2.47,3]	(0.48,16.3]
7868	0.820825319486	0.27	2	35.1	1	41	1	1	6334.789484	1	6	1.87	-1.14259151584869	(0.062,0.278]	(0.48,16.3]
7884	1.56455584031	2.028	1	26.89	2	47	2	2	9780.485114	2	9	0.1	1.72716832979417	(1.54,2.47]	(0.07,0.2]
7890	1.17988370954	0.371	2	29.37	2	24	2	3	29646.369132	3	1	1.13	0.242871795347035	(0.278,1.54]	(0.48,16.3]
7903	0.803533671345	1.008	1	28.04	1	28	2	3	35266.908881	1	1	0.3	-1.20931309861371	(0.278,1.54]	(0.2,0.48]
7910	0.770171068575	0.241	2	25.46	2	21	1	1	11371.31629	1	10	4.42	-1.33804609409358	(0.062,0.278]	(0.48,16.3]
7912	1.32491126045	0.231	2	30.39	1	24	2	3	2564.527642	2	8	0.36	0.802475348596846	(0.062,0.278]	(0.2,0.48]
7913	1.02276862288	0.312	2	29.68	2	29	1	3	55282.767751	2	10	0.27	-0.363372743793325	(0.278,1.54]	(0.2,0.48]
7919	1.11118727422	1.687	1	24.6	1	27	2	1	20773.042753	1	4	0.01	-0.0222003861760769	(1.54,2.47]	NA
7923	1.12433792616	0.155	2	23.83	2	31	1	2	39822.406375	2	7	0.1	0.0285427416434254	(0.062,0.278]	(0.07,0.2]
7929	0.781597967392	1.503	1	33.68	2	46	1	1	5635.03637	1	6	0.17	-1.29395424299014	(0.278,1.54]	(0.07,0.2]
7934	1.07223632476	1.576	1	32.97	1	46	2	5	18306.207494	2	10	0.23	-0.172496585646455	(1.54,2.47]	(0.2,0.48]
7935	0.872223715156	3.001	1	28.33	1	49	2	3	47949.162076	2	8	0.17	-0.944265579378033	(2.47,3]	(0.07,0.2]
7949	0.950158512868	1.361	1	22.03	2	26	2	1	10493.730032	1	6	0.05	-0.643546237102817	(0.278,1.54]	(0.01,0.07]
7951	0.884957759358	3.001	1	30.78	2	46	2	2	39155.270977	2	9	0.27	-0.895129974881053	(2.47,3]	(0.2,0.48]
7952	1.53664848552	1.892	1	24.09	2	22	2	2	27938.882333	1	11	0.04	1.61948496339726	(1.54,2.47]	(0.01,0.07]
7954	0.890587555995	0.27	2	22.34	1	24	1	3	43147.831749	1	1	0.12	-0.873406832054942	(0.062,0.278]	(0.07,0.2]
7957	0.9613166544	3.001	1	26.23	1	44	2	1	4714.456875	1	4	0.12	-0.600491413313878	(2.47,3]	(0.07,0.2]
7960	1.63312316025	1.812	1	34.42	1	22	1	1	14417.142977	1	11	0.14	1.99174230649362	(1.54,2.47]	(0.07,0.2]
7961	1.1683234898	2.419	1	31.71	2	36	2	1	7824.070485	2	8	0.69	0.198265511904607	(1.54,2.47]	(0.48,16.3]
7964	1.2172761511	3.001	1	24.23	2	39	2	3	59213.104086	1	11	0.18	0.387154333598318	(2.47,3]	(0.07,0.2]
7966	0.711094203532	3.001	1	35.42	1	42	2	4	12225.138799	2	4	0.09	-1.56600018547473	(2.47,3]	(0.07,0.2]
7970	0.815961653709	0.189	2	20.49	2	37	1	3	50782.071743	1	12	0.11	-1.16135846484252	(0.062,0.278]	(0.07,0.2]
7989	1.03207227337	0.27	2	27.42	1	47	1	3	73550.248566	1	7	0.03	-0.327473662275846	(0.062,0.278]	(0.01,0.07]
8000	0.951624479521	3.001	1	25.8	1	42	1	1	7254.202694	1	11	0.19	-0.637889655695925	(2.47,3]	(0.07,0.2]
8007	0.854093849387	3.001	1	18.56	1	34	2	3	41608.347868	2	8	0.07	-1.01422151010026	(2.47,3]	(0.01,0.07]
8011	1.29114377124	0.165	2	22.62	2	34	2	3	51821.744757	1	5	0.32	0.67218005761474	(0.062,0.278]	(0.2,0.48]
8013	1.05846253201	2.05	1	27.91	1	45	1	1	5074.040744	2	8	0.05	-0.225644165649442	(1.54,2.47]	(0.01,0.07]
8018	1.02383263202	0.284	2	34.06	2	37	1	1	10424.772674	2	13	0.22	-0.359267156325991	(0.278,1.54]	(0.2,0.48]
8021	0.779975023749	2.12	1	31.39	1	29	1	5	42552.11646	1	12	0.27	-1.30021653607617	(1.54,2.47]	(0.2,0.48]
8027	0.922143517398	2.386	1	28.79	2	37	1	1	11613.130749	1	12	0.15	-0.751644946009639	(1.54,2.47]	(0.07,0.2]
8031	0.736929256711	0.155	2	25.98	2	46	1	1	6613.86555	1	4	0.18	-1.46631300557925	(0.062,0.278]	(0.07,0.2]
8037	1.36900732247	0.783	1	24.92	1	28	1	1	11474.369113	2	11	0.17	0.972624488093999	(0.278,1.54]	(0.07,0.2]
8046	0.973354060697	2.783	1	16.74	1	29	2	3	50038.815707	1	11	0.02	-0.554043857015467	(2.47,3]	(0.01,0.07]
8067	1.43388031289	0.984	1	32.53	1	25	1	3	53234.217299	1	11	0.07	1.22294351865876	(0.278,1.54]	(0.01,0.07]
8076	1.33101130979	1.359	1	22.4	2	20	2	1	1563.323813	2	3	0.33	0.826013009298168	(0.278,1.54]	(0.2,0.48]
8077	1.35088440943	0.204	2	22.76	2	40	2	3	60636.654802	1	5	0.02	0.90269538518365	(0.062,0.278]	(0.01,0.07]
8088	1.39234870732	0.19	2	27.03	2	43	1	1	6993.826311	1	3	0.22	1.06268959515726	(0.062,0.278]	(0.2,0.48]
8092	0.585661269696	2.244	1	30.85	1	27	2	1	12329.512971	1	3	0.6	-2.04999591613927	(1.54,2.47]	(0.48,16.3]
8097	1.1980474273	1.688	1	32.26	2	21	2	1	6611.62357	2	13	0.48	0.312958347418996	(1.54,2.47]	(0.2,0.48]
8105	1.15696294078	1.107	1	19.85	1	34	1	3	44174.84393	2	12	0.14	0.154429678240106	(0.278,1.54]	(0.07,0.2]
8109	0.905392112046	0.252	2	28.08	2	47	2	3	63485.498871	1	1	1.08	-0.81628194703522	(0.062,0.278]	(0.48,16.3]
8110	0.762305505052	0.581	2	22.32	2	27	1	3	38471.312126	1	1	0.06	-1.36839617080772	(0.278,1.54]	(0.01,0.07]
8117	0.941539505933	0.138	2	32.8	1	30	2	1	10762.678939	2	10	1.01	-0.676803551840925	(0.062,0.278]	(0.48,16.3]
8132	1.17552446009	0.241	2	28.98	1	31	1	3	43020.101117	2	5	0.08	0.226051188045763	(0.062,0.278]	(0.07,0.2]
8133	0.830849346271	1.244	1	21.14	2	42	2	3	50103.59712	2	12	0.12	-1.10391278914084	(0.278,1.54]	(0.07,0.2]
8138	1.80141102403	2.72	1	27.87	2	33	1	2	31724.462111	2	9	0.1	2.64109814232753	(2.47,3]	(0.07,0.2]
8148	0.643324356883	1.609	1	25.95	1	41	1	1	7245.959281	1	4	0.31	-1.82749703038463	(1.54,2.47]	(0.2,0.48]
8153	1.51474945386	0.235	2	21.18	2	34	2	3	38034.468696	3	1	0.07	1.53498532279262	(0.062,0.278]	(0.01,0.07]
8162	1.20753029105	0.591	2	26.41	1	22	2	3	29931.591936	1	7	0.71	0.349548941524643	(0.278,1.54]	(0.48,16.3]
8164	0.794564462986	3.001	1	26.49	1	24	2	1	1240.157739	1	12	0.25	-1.24392170115881	(2.47,3]	(0.2,0.48]
8165	1.47201724279	0.312	2	23.84	1	30	1	3	39711.597725	2	8	0.62	1.37009874087804	(0.278,1.54]	(0.48,16.3]
8171	0.948482471687	3.001	1	35.54	1	44	2	4	16089.89667	1	9	0.26	-0.650013412438783	(2.47,3]	(0.2,0.48]
8175	1.54283380922	0.663	2	25.87	2	22	2	3	90102.233782	2	2	0.03	1.64335166388832	(0.278,1.54]	(0.01,0.07]
8180	0.867483293584	3.001	1	29.34	1	47	2	4	8786.025419	2	9	0.57	-0.962556978073991	(2.47,3]	(0.48,16.3]
8187	1.22184393442	0.219	2	26.82	1	29	1	3	40521.010404	2	1	0.06	0.404779590043098	(0.062,0.278]	(0.01,0.07]
8204	1.03684652049	0.26	2	27.2	1	40	1	1	8008.901522	1	4	0.08	-0.309051744263161	(0.062,0.278]	(0.07,0.2]
8206	0.908262787806	3.001	1	19.89	1	37	2	3	54389.16428	1	5	0.17	-0.805205152692047	(2.47,3]	(0.07,0.2]
8208	1.31274197858	1.544	1	26.56	2	46	2	1	4207.106968	2	8	0.37	0.755518936989396	(0.278,1.54]	(0.2,0.48]
8214	1.02280959389	3.001	1	19.71	2	49	2	5	52580.225784	1	8	0.01	-0.363214652984839	(2.47,3]	NA
8215	0.928945738476	1.175	1	27.46	2	31	1	1	11130.492273	2	13	0.07	-0.725397884252375	(0.278,1.54]	(0.01,0.07]
8217	1.47212998719	0.269	2	23.01	1	35	2	3	52205.873678	2	11	0.34	1.37053377661058	(0.062,0.278]	(0.2,0.48]
8221	2.22566111849	3.001	1	28.28	1	32	2	3	3223.269584	2	8	0.71	4.27811027441349	(2.47,3]	(0.48,16.3]
8233	1.03265549272	1.329	1	19.32	1	30	2	3	52145.411585	2	11	0.04	-0.325223251105444	(0.278,1.54]	(0.01,0.07]
8247	0.945707868571	0.236	2	29.24	2	40	2	3	49153.052649	1	9	1.38	-0.660719500715314	(0.062,0.278]	(0.48,16.3]
8260	0.875755656879	0.266	2	32.19	1	37	1	3	37958.164239	2	7	0.78	-0.930637223071522	(0.062,0.278]	(0.48,16.3]
8275	1.3950645322	2.235	1	32.95	2	41	2	4	12612.598601	1	7	0.08	1.07316888163294	(1.54,2.47]	(0.07,0.2]
8278	0.755632283704	0.313	2	30.03	2	36	1	1	14400.75986	1	4	0.63	-1.39414547398861	(0.278,1.54]	(0.48,16.3]
8282	1.27279823059	2.509	1	30.1	2	31	2	1	6931.7966	1	13	0.54	0.601391923431879	(2.47,3]	(0.48,16.3]
8296	2.18695936545	0.28	2	30.76	2	31	2	4	17358.017758	2	8	0.14	4.12877562467083	(0.278,1.54]	(0.07,0.2]
8304	1.15550204041	1.647	1	20.94	1	39	1	4	18034.222684	2	11	0.06	0.148792645601368	(1.54,2.47]	(0.01,0.07]
8307	1.0045512321	1.862	1	27.39	1	32	1	3	24786.561052	2	5	0.05	-0.433666398671044	(1.54,2.47]	(0.01,0.07]
8309	1.5776019154	0.132	2	24.21	1	36	2	3	37770.809694	2	8	4.23	1.77750793720337	(0.062,0.278]	(0.48,16.3]
8322	1.04500148665	0.219	2	24.22	1	28	1	3	35743.503421	1	8	0.92	-0.277584978044375	(0.062,0.278]	(0.48,16.3]
8325	0.869642412302	2.627	1	21.99	2	39	2	3	55894.027288	1	5	0.01	-0.95422579893665	(2.47,3]	NA
8340	1.1275516425	0.193	2	24.32	1	22	2	3	36957.778894	2	1	0.16	0.0409431929488266	(0.062,0.278]	(0.07,0.2]
8343	0.986653242106	2.662	1	29.25	2	47	1	1	6150.752314	2	10	0.09	-0.502727613135649	(2.47,3]	(0.07,0.2]
8347	0.698382983808	2.807	1	25.31	2	26	2	1	11039.249796	2	2	0.07	-1.61504771940229	(2.47,3]	(0.01,0.07]
8354	0.985583140483	0.166	2	29.78	1	37	1	3	43702.796159	1	8	0.74	-0.506856709068193	(0.062,0.278]	(0.48,16.3]
8357	1.11155552678	2.427	1	22.43	1	27	2	3	3410.453877	1	9	0.31	-0.0207794462251762	(1.54,2.47]	(0.2,0.48]
8358	1.00722803913	2.196	1	22.79	2	20	2	1	7574.17654	1	13	0.07	-0.423337666537371	(1.54,2.47]	(0.01,0.07]
8359	1.2804913112	2.993	1	23.02	2	30	2	4	23422.132384	1	2	0.01	0.631076457286173	(2.47,3]	NA
8361	0.811267282914	0.248	2	28.14	1	46	1	3	52329.005002	2	5	0.15	-1.17947217193246	(0.062,0.278]	(0.07,0.2]
8366	0.845154196314	0.165	2	29.63	2	36	1	5	58603.283432	1	11	0.24	-1.04871607056882	(0.062,0.278]	(0.2,0.48]
8367	1.46882555269	0.752	1	20.62	1	26	1	5	37706.102325	1	8	0.06	1.35778328005956	(0.278,1.54]	(0.01,0.07]
8372	1.61136335768	3.001	1	29.84	1	22	2	3	52701.248535	1	2	0.05	1.90777989549115	(2.47,3]	(0.01,0.07]
8381	0.776456642234	2.647	1	28.84	2	45	2	3	55756.146975	1	1	0.17	-1.31379256894116	(2.47,3]	(0.07,0.2]
8384	1.02016686165	1.387	1	30	2	42	2	3	49626.255153	1	12	0.18	-0.373411904076182	(0.278,1.54]	(0.07,0.2]
8385	1.15358741185	3.001	1	36.13	1	30	2	4	19591.903993	2	2	0.67	0.141404856601232	(2.47,3]	(0.48,16.3]
8407	1.10546723953	1.587	1	25.8	1	47	1	3	25364.620103	2	5	0.12	-0.0442717217061278	(1.54,2.47]	(0.07,0.2]
8414	1.51928338077	3.001	1	31.13	1	42	2	1	6333.94041	1	3	0.32	1.55247994083651	(2.47,3]	(0.2,0.48]
8421	1.52312532	2.335	1	27.25	1	29	1	4	21454.590698	1	2	0.09	1.56730445404788	(1.54,2.47]	(0.07,0.2]
8422	0.919768561436	0.121	2	29.27	2	32	2	3	41193.937455	3	1	0.24	-0.760808955101758	(0.062,0.278]	(0.2,0.48]
8426	0.753198926728	2.571	1	24.9	2	43	2	1	4384.765135	2	8	0.03	-1.40353482933213	(2.47,3]	(0.01,0.07]
8427	0.876414145958	2.132	1	26.75	2	39	1	3	47077.274229	1	9	0.13	-0.928096375997484	(1.54,2.47]	(0.07,0.2]
8428	1.00922371879	1.64	1	32.01	9	39	1	2	20700.018264	2	7	0.55	-0.41563713362568	(1.54,2.47]	(0.48,16.3]
8430	1.09744881484	2.956	1	30.22	2	33	2	1	8795.968755	1	13	0.25	-0.0752116287778172	(2.47,3]	(0.2,0.48]
8431	1.27983978591	0.383	2	26.7	2	36	2	2	62937.212885	2	10	0.08	0.628562480700149	(0.278,1.54]	(0.07,0.2]
8432	0.925402387703	1.437	1	39.19	1	45	2	3	50700.851563	2	4	0.75	-0.739070263538513	(0.278,1.54]	(0.48,16.3]
8434	1.1106687374	0.3	2	28.37	2	26	1	4	18166.865872	1	9	0.18	-0.024201213226814	(0.278,1.54]	(0.07,0.2]
8451	1.52614894357	2.223	1	26.29	2	32	2	4	17094.331389	2	11	0.19	1.57897141306943	(1.54,2.47]	(0.07,0.2]
8467	1.14504469658	0.578	1	24.97	1	46	2	5	74716.286549	1	3	0.19	0.108441921010738	(0.278,1.54]	(0.07,0.2]
8471	1.39611428417	0.225	2	30.21	2	26	2	3	31915.662561	1	8	0.42	1.07721945636	(0.062,0.278]	(0.2,0.48]
8481	1.05649703042	2.748	1	28.4	2	42	1	1	5363.693543	2	13	0.7	-0.233228253409186	(2.47,3]	(0.48,16.3]
8484	1.20839469578	0.436	2	35.29	1	36	1	1	10516.533714	1	10	0.56	0.352884335077928	(0.278,1.54]	(0.48,16.3]
8500	0.788663376782	3.001	1	26.85	1	40	2	2	27898.232919	2	7	0.23	-1.26669164236702	(2.47,3]	(0.2,0.48]
8522	0.858464439361	2.071	1	21.5	1	21	1	4	13961.835504	1	7	0.09	-0.997357144233901	(1.54,2.47]	(0.07,0.2]
8528	0.772323086654	3.001	1	24.7	2	37	1	1	15114.63488	1	2	0.04	-1.32974231349389	(2.47,3]	(0.01,0.07]
8533	1.05336418448	0.146	2	24.49	2	37	1	3	44797.639217	1	1	0.04	-0.245316658052358	(0.062,0.278]	(0.01,0.07]
8538	0.985677158211	1.988	1	28.82	1	24	2	2	11304.571074	2	9	0.24	-0.506493932103904	(1.54,2.47]	(0.2,0.48]
8545	1.19356490966	3.001	1	29.87	2	34	1	1	14805.86911	1	2	0.09	0.295662097271287	(2.47,3]	(0.07,0.2]
8547	1.14369861995	3.001	1	30.56	1	24	2	3	4094.790236	1	9	1.47	0.103247947449384	(2.47,3]	(0.48,16.3]
8551	0.942769762381	2.014	1	28.33	1	45	2	3	38177.924824	2	5	0.5	-0.672056482229741	(1.54,2.47]	(0.48,16.3]
8557	0.697225603512	0.152	2	28.88	2	35	2	3	52923.427621	1	12	0.14	-1.6195135889701	(0.062,0.278]	(0.07,0.2]
8558	1.16548369752	1.573	1	29.88	2	38	2	1	4768.429923	2	9	0.29	0.1873078846096	(1.54,2.47]	(0.2,0.48]
8564	0.91057870036	0.422	2	18.26	2	22	2	2	34949.274122	2	12	0.12	-0.796268968593906	(0.278,1.54]	(0.07,0.2]
8568	0.874934580933	0.302	2	30.44	1	31	2	5	2859.993282	2	4	0.48	-0.933805428105576	(0.278,1.54]	(0.2,0.48]
8569	0.869939034416	1.178	1	24.37	2	41	2	3	51489.885195	2	12	0.02	-0.953081252345846	(0.278,1.54]	(0.01,0.07]
8613	1.03890619508	3.001	1	37.21	1	43	1	4	12842.047546	2	13	0.56	-0.301104280406327	(2.47,3]	(0.48,16.3]
8614	1.39178017759	0.207	2	22.19	1	42	1	3	43410.354495	3	1	0.05	1.06049586537943	(0.062,0.278]	(0.01,0.07]
8616	0.995906274574	1.734	1	23.27	2	29	2	2	28579.122162	2	7	0.77	-0.467023846403478	(1.54,2.47]	(0.48,16.3]
8619	0.96417176903	2.988	1	37.55	1	38	2	3	41948.397262	1	1	0.23	-0.589474663173244	(2.47,3]	(0.2,0.48]
8625	0.907682244603	0.414	2	28.19	2	38	1	3	44174.84393	2	12	0.2	-0.807445237677109	(0.278,1.54]	(0.07,0.2]
8626	0.93632187588	3.001	1	16.04	1	34	2	1	10153.097157	1	12	0.69	-0.696936307988849	(2.47,3]	(0.48,16.3]
8629	1.05703369952	3.001	1	23.23	2	47	2	1	4422.23633	2	6	0.14	-0.231157461112171	(2.47,3]	(0.07,0.2]
8631	1.1076306501	1.244	1	28.53	1	29	1	1	10554.097123	2	6	0.18	-0.035923982021401	(0.278,1.54]	(0.07,0.2]
8639	1.15827665135	3.001	1	37.53	1	45	2	4	14781.316483	2	5	0.45	0.159498764067599	(2.47,3]	(0.2,0.48]
8641	0.780348250633	2.385	1	29.5	2	42	1	1	6120.627738	1	6	0.15	-1.29877640219027	(1.54,2.47]	(0.07,0.2]
8651	0.810198030582	0.173	2	29.79	2	28	2	3	3228.585726	2	1	0.14	-1.18359799078931	(0.062,0.278]	(0.07,0.2]
8673	0.991313144171	0.131	2	24.59	2	27	1	3	58982.487281	1	2	0.28	-0.484746907145596	(0.062,0.278]	(0.2,0.48]
8687	1.04325570057	2.466	1	32.86	2	48	2	1	4668.376805	1	10	1.6	-0.284321271165592	(1.54,2.47]	(0.48,16.3]
8702	1.3351583578	0.18	2	23.31	1	33	2	3	38353.153584	2	7	0.12	0.842014815764124	(0.062,0.278]	(0.07,0.2]
8703	0.807111005355	3.001	1	35.35	1	37	2	3	51942.990335	1	5	0.69	-1.1955095915518	(2.47,3]	(0.48,16.3]
8708	0.821794049614	0.929	1	26.17	1	43	1	1	6060.322202	1	10	0.01	-1.13885357213822	(0.278,1.54]	NA
8709	0.994114352572	3.001	1	21.61	1	35	1	3	32258.451921	1	11	0.2	-0.473938159671362	(2.47,3]	(0.07,0.2]
8723	1.2225227366	0.098	2	24.88	2	22	1	3	39240.86607	1	1	0.55	0.407398817283014	(0.062,0.278]	(0.48,16.3]
8724	0.928360244873	2.004	1	22.44	2	22	2	3	3476.295779	2	1	1.5	-0.72765707085925	(1.54,2.47]	(0.48,16.3]
8728	1.42383790682	1.484	1	19.53	1	48	1	1	5191.972103	2	8	0.23	1.18419387361072	(0.278,1.54]	(0.2,0.48]
8732	0.641225991149	1.16	1	26.96	1	31	1	1	12843.53894	1	12	0.11	-1.83559378795515	(0.278,1.54]	(0.07,0.2]
8736	0.991338502008	0.246	2	38.58	1	29	2	3	36595.016417	2	1	0.22	-0.484649061352857	(0.062,0.278]	(0.2,0.48]
8756	0.75711774704	1.782	1	32.33	1	33	1	2	25299.548099	1	2	0.09	-1.38841366264772	(1.54,2.47]	(0.07,0.2]
8771	1.92796825842	0.44	2	28.92	2	22	1	3	33007.193616	1	8	0.08	3.12943210101144	(0.278,1.54]	(0.07,0.2]
8774	1.17917958514	0.165	2	32.96	2	34	2	3	2942.568449	3	1	0.29	0.240154859746196	(0.062,0.278]	(0.2,0.48]
8778	1.23568992606	3.001	1	25.08	2	29	2	4	3257.412825	1	7	1.61	0.458205756805161	(2.47,3]	(0.48,16.3]
8797	1.13850816988	0.577	2	19.38	1	44	1	4	11261.448998	2	7	1.32	0.0832200680298358	(0.278,1.54]	(0.48,16.3]
8801	0.800596431452	1.515	1	23.78	2	42	1	1	6393.245715	1	4	0.14	-1.22064673743306	(0.278,1.54]	(0.07,0.2]
8803	0.918402644492	0.827	1	30.09	2	21	1	1	11570.441319	1	6	0.25	-0.766079484532272	(0.278,1.54]	(0.2,0.48]
8806	0.868121973326	0.128	2	33.8	1	49	2	3	50103.59712	2	12	0.05	-0.960092567341208	(0.062,0.278]	(0.01,0.07]
8816	0.95112718959	0.22	2	38.44	2	27	1	3	37656.804436	2	12	0.42	-0.639808499464829	(0.062,0.278]	(0.2,0.48]
8818	1.17996888004	1.827	1	23.3	2	38	1	4	11143.321918	2	9	0.27	0.243200434382397	(1.54,2.47]	(0.2,0.48]
8821	1.08938538818	1.701	1	33	2	48	2	4	13878.900038	2	8	0.14	-0.106325180527067	(1.54,2.47]	(0.07,0.2]
8823	1.12486813276	0.2	2	23.84	1	42	1	1	5430.232808	2	6	0.2	0.0305885977270099	(0.062,0.278]	(0.07,0.2]
8832	1.09450298278	1.04	1	43.08	1	29	2	4	20902.963549	1	2	0.66	-0.0865784213472939	(0.278,1.54]	(0.48,16.3]
8833	1.15519069345	1.667	1	26.12	2	21	2	2	55183.131465	2	8	0.29	0.147591281694881	(1.54,2.47]	(0.2,0.48]
8838	0.747868543442	3.001	1	29.65	1	22	2	3	3663.6979	1	1	0.48	-1.42410265529563	(2.47,3]	(0.2,0.48]
8840	1.26740102047	2.111	1	26.79	2	23	2	1	8906.26513	2	3	0.15	0.580566239333675	(1.54,2.47]	(0.07,0.2]
8846	0.904094347398	0.173	2	34.45	1	40	1	3	49988.065559	2	1	0.27	-0.821289503901111	(0.062,0.278]	(0.2,0.48]
8849	1.48685033903	0.241	2	20.45	2	22	2	3	53829.699218	1	2	1.2	1.42733375111931	(0.062,0.278]	(0.48,16.3]
8865	1.00679892947	1.475	1	27.94	2	26	2	5	3780.631102	1	12	0.69	-0.424993429797269	(0.278,1.54]	(0.48,16.3]
8866	0.790041103812	0.323	2	34.15	1	43	1	3	47399.702827	2	12	0.09	-1.26137554251869	(0.278,1.54]	(0.07,0.2]
8875	1.38766952364	0.231	2	25.91	2	44	2	3	53914.515863	2	1	0.33	1.04463448909495	(0.062,0.278]	(0.2,0.48]
8878	1.04304479007	3.001	1	19.7	1	47	2	3	51802.823227	2	8	0.06	-0.28513509077764	(2.47,3]	(0.01,0.07]
8880	0.96173108951	2.815	1	41.88	2	31	2	4	18153.589655	1	11	2.23	-0.598892273297431	(2.47,3]	(0.48,16.3]
8894	0.761177832438	3.001	1	23.12	1	35	1	1	10568.895407	2	3	0.1	-1.37274741026352	(2.47,3]	(0.07,0.2]
8897	1.23114822631	0.264	2	35.84	1	43	1	3	55812.299477	2	6	0.17	0.440681146467702	(0.062,0.278]	(0.07,0.2]
8898	1.18850475295	0.286	2	27.96	1	28	1	3	31043.40672	2	4	0.07	0.276136968031022	(0.278,1.54]	(0.01,0.07]
8901	1.11236497434	0.15	2	20.49	1	44	2	3	43741.385727	3	1	0.01	-0.017656110501011	(0.062,0.278]	NA
8902	1.07985924415	2.024	1	21.44	2	36	2	3	42237.873174	2	5	0.06	-0.143082775994329	(1.54,2.47]	(0.01,0.07]
8909	1.04082654718	0.549	2	31.02	2	30	2	3	3185.097322	2	12	0.82	-0.293694406545066	(0.278,1.54]	(0.48,16.3]
8911	2.10501289245	0.112	2	25.79	1	23	1	3	26611.825916	2	9	0.1	3.81257682534374	(0.062,0.278]	(0.07,0.2]
8915	1.01043792529	0.459	1	33.8	2	31	1	4	15729.065485	2	5	0.09	-0.410951994370997	(0.278,1.54]	(0.07,0.2]
8916	0.984700785082	1.695	1	24.87	2	31	1	3	48004.269921	1	1	0.15	-0.510261367110961	(1.54,2.47]	(0.07,0.2]
8919	0.849271147234	2.784	1	40.25	1	38	1	4	13445.616297	1	7	0.17	-1.03283039678524	(2.47,3]	(0.07,0.2]
8920	1.2801983192	1.415	1	30.37	2	40	2	4	14144.759398	2	12	0.06	0.629945917859388	(0.278,1.54]	(0.01,0.07]
8924	0.958482794594	2.099	1	20.98	1	23	1	3	52674.577024	1	11	0.21	-0.611426149554674	(1.54,2.47]	(0.2,0.48]
8925	1.94306951293	2.203	1	48.96	2	24	2	3	41048.205331	2	11	0.78	3.18770182720692	(1.54,2.47]	(0.48,16.3]
8940	0.785116161337	0.12	2	28.23	2	34	2	3	55325.863668	1	6	0.5	-1.28037893388308	(0.062,0.278]	(0.48,16.3]
8946	1.17731179747	3.001	1	32.76	2	37	2	1	10836.514676	1	3	0.28	0.232947811083443	(2.47,3]	(0.2,0.48]
8955	1.26377882475	1.707	1	36.67	1	22	1	1	9036.381042	1	3	0.11	0.566589628801679	(1.54,2.47]	(0.07,0.2]
8957	0.938897886676	2.035	1	38.77	2	45	1	3	57405.61134	1	9	0.3	-0.686996508374181	(1.54,2.47]	(0.2,0.48]
8967	1.37548646841	0.129	2	25.68	1	28	1	3	44302.590398	2	11	0.05	0.997624931577308	(0.062,0.278]	(0.01,0.07]
8972	1.13078479088	0.186	2	27.77	2	20	1	3	49158.92258	1	11	0.02	0.0534186247566394	(0.062,0.278]	(0.01,0.07]
8979	1.15123301905	2.033	1	28.87	2	43	2	4	15914.18552	1	9	0.91	0.132320192560788	(1.54,2.47]	(0.48,16.3]
8985	1.08710664824	0.235	2	24.83	2	22	2	3	35499.629892	1	12	0.06	-0.115117930313951	(0.062,0.278]	(0.01,0.07]
9007	0.598838851154	0.929	1	19.59	2	40	1	1	6704.614912	1	12	0.03	-1.99914887803606	(0.278,1.54]	(0.01,0.07]
9010	0.964191967338	1.549	1	27.34	1	27	2	2	2568.528371	1	5	0.42	-0.589396725947831	(1.54,2.47]	(0.2,0.48]
9014	0.96062908448	3.001	1	27.01	1	39	2	1	8739.495167	1	12	0.08	-0.603144471770188	(2.47,3]	(0.07,0.2]
9020	1.26061740314	0.241	2	21.93	2	22	1	4	15539.937885	1	9	0.03	0.554390962029911	(0.062,0.278]	(0.01,0.07]
9021	1.13016172838	0.16	2	29.69	2	25	2	3	3000.374869	2	12	1.3	0.0510144747402538	(0.062,0.278]	(0.48,16.3]
9024	1.05823532472	1.618	1	23.88	2	28	2	4	17358.017758	2	8	0.09	-0.226520868082948	(1.54,2.47]	(0.07,0.2]
9025	0.740920561129	0.447	2	32.88	1	44	1	1	7517.519101	1	4	0.3	-1.45091215160081	(0.278,1.54]	(0.2,0.48]
9031	1.23255371313	2.156	1	58.13	2	40	1	4	9695.625021	1	7	0.21	0.44610436028868	(1.54,2.47]	(0.2,0.48]
9032	0.998435325466	2.384	1	29.26	1	43	1	3	60286.164095	1	5	0.13	-0.457265246353816	(1.54,2.47]	(0.07,0.2]
9036	1.01700836845	3.001	1	25.22	2	22	1	3	56922.169473	1	2	0.12	-0.38559927128017	(2.47,3]	(0.07,0.2]
9044	1.30164387684	3.001	1	33.17	1	20	2	1	9749.580681	2	2	1.43	0.712695782843422	(2.47,3]	(0.48,16.3]
9065	1.20357839641	3.001	1	35.95	1	46	2	4	12612.598601	1	7	0.33	0.334300154182262	(2.47,3]	(0.2,0.48]
9068	1.584041464	1.536	1	45.83	2	30	2	4	11562.247284	2	9	0.75	1.80235559032358	(0.278,1.54]	(0.48,16.3]
9069	0.886451631191	0.433	2	47.32	2	40	1	3	59361.056785	2	2	2.2	-0.889365718499412	(0.278,1.54]	(0.48,16.3]
9070	1.23970299976	0.814	2	27.76	2	32	1	1	11532.002132	2	3	0.06	0.473690609771939	(0.278,1.54]	(0.01,0.07]
9073	1.0000827776	0.415	2	36.27	2	35	2	3	40335.564267	1	9	0.44	-0.450908384762961	(0.278,1.54]	(0.2,0.48]
9078	1.04431071773	0.258	2	28.92	2	20	2	2	24751.433176	2	4	0.04	-0.280250380167496	(0.062,0.278]	(0.01,0.07]
9095	2.51597956277	1.278	1	24.23	1	38	1	3	54392.440664	2	11	0.1	5.3983335145747	(0.278,1.54]	(0.07,0.2]
9101	1.06854558632	0.323	2	34.92	2	25	1	3	40903.797256	2	5	0.07	-0.186737675233781	(0.278,1.54]	(0.01,0.07]
9102	0.872891391448	0.178	2	31.09	2	42	1	3	63276.357834	1	5	0.21	-0.941689282508373	(0.062,0.278]	(0.2,0.48]
9103	1.06924235766	2.187	1	21.04	2	29	2	1	7574.17654	2	13	0.44	-0.184049112162694	(1.54,2.47]	(0.2,0.48]
9121	1.33796513026	1.717	1	27.4	2	22	2	1	9282.359853	2	3	0.14	0.852845032725828	(1.54,2.47]	(0.07,0.2]
9122	1.22153002094	3.001	1	27.4	1	33	1	1	13221.13685	1	3	0.26	0.403568322958198	(2.47,3]	(0.2,0.48]
9130	1.13636242717	3.001	1	46.67	2	37	2	4	16097.716159	2	8	7.1	0.074940501579589	(2.47,3]	(0.48,16.3]
9136	0.910075542718	1.524	1	28.25	1	32	2	3	52923.427621	2	5	0.56	-0.798210453522399	(0.278,1.54]	(0.48,16.3]
9145	1.28086040155	3.001	1	22.14	2	47	2	5	44069.86281	1	11	1.04	0.632500629934985	(2.47,3]	(0.48,16.3]
9148	0.900440203085	2.486	1	21.07	2	38	2	2	36905.87409	2	7	0.08	-0.835389391328097	(2.47,3]	(0.07,0.2]
9155	0.778215970317	1.643	1	31.12	2	44	1	4	15026.001276	1	9	0.77	-1.30700402262426	(1.54,2.47]	(0.48,16.3]
9158	0.987863967619	1.661	1	29.79	2	38	2	4	18153.589655	2	12	0.08	-0.498055905623292	(1.54,2.47]	(0.07,0.2]
9169	0.925057421892	0.149	2	21.05	2	45	2	3	62550.036734	3	1	0.82	-0.740401349200334	(0.062,0.278]	(0.48,16.3]
9170	2.31032236185	0.131	2	18.62	2	25	2	4	11619.434727	2	9	0.14	4.6047842912436	(0.062,0.278]	(0.07,0.2]
9179	1.59191177583	3.001	1	24.53	2	34	1	2	18108.524792	2	9	0.26	1.83272398886315	(2.47,3]	(0.2,0.48]
9182	0.982941805109	0.153	2	24.36	1	48	1	4	13538.122378	1	9	0.34	-0.517048570210026	(0.062,0.278]	(0.2,0.48]
9197	1.01658787911	0.515	2	27.57	2	26	2	3	37845.041938	1	1	0.15	-0.387221772158736	(0.278,1.54]	(0.07,0.2]
9203	1.20148091929	1.6	1	28.44	2	22	1	5	42882.693558	1	8	0.31	0.326206825419229	(1.54,2.47]	(0.2,0.48]
9213	1.64870976337	2.3	1	23.51	1	27	1	1	11947.536022	2	11	0.03	2.05188479965659	(1.54,2.47]	(0.01,0.07]
9221	0.815795550333	2.338	1	23.56	1	26	2	3	3382.70172	1	1	0.19	-1.16199939161012	(1.54,2.47]	(0.07,0.2]
9227	1.27238107414	0.346	2	40.17	1	34	1	3	48305.864593	2	1	0.28	0.599782282848304	(0.278,1.54]	(0.2,0.48]
9231	1.01343076064	1.098	1	33.06	1	39	2	1	8105.009612	2	2	1.01	-0.399403834827222	(0.278,1.54]	(0.48,16.3]
9235	0.781102068665	2.543	1	23.18	2	26	2	1	1245.985951	2	13	0.54	-1.29586771865694	(2.47,3]	(0.48,16.3]
9239	0.889479767966	1.521	1	20.71	1	39	2	3	44030.292568	2	12	0.01	-0.877681344817421	(0.278,1.54]	NA
9242	0.916140305685	2.394	1	26.5	2	31	1	1	9815.078524	1	10	0.27	-0.774808948879621	(1.54,2.47]	(0.2,0.48]
9250	1.6435077132	1.321	1	24.37	1	26	2	3	2901.806358	2	8	0.49	2.03181216007156	(0.278,1.54]	(0.48,16.3]
9270	1.11869616421	1.159	1	29.11	1	42	1	1	4729.34116	2	6	0.64	0.00677342944033361	(0.278,1.54]	(0.48,16.3]
9273	1.05037355676	1.171	1	25.8	2	29	2	1	18489.579664	1	4	0.26	-0.25685629923128	(0.278,1.54]	(0.2,0.48]
9295	0.786032788402	2.636	1	25.55	2	41	2	3	60062.521381	2	2	0.62	-1.27684203513963	(2.47,3]	(0.48,16.3]
9296	0.945421299891	1.452	1	21.25	1	38	2	3	58907.194142	1	5	0.09	-0.661825255108682	(0.278,1.54]	(0.07,0.2]
9306	0.857418151682	2.826	1	41.63	2	44	2	3	46627.843905	2	1	0.72	-1.00139435164185	(2.47,3]	(0.48,16.3]
9308	1.0623166324	0.166	2	27.25	2	25	2	1	11384.114198	1	4	0.09	-0.210772727365527	(0.062,0.278]	(0.07,0.2]
9309	1.2633166364	2.485	1	27.69	2	25	1	3	49389.860804	1	6	0.12	0.564806228052595	(2.47,3]	(0.07,0.2]
9311	1.07316228089	3.001	1	31.89	1	26	2	3	4296.777163	2	10	1.68	-0.168923689757018	(2.47,3]	(0.48,16.3]
9313	0.890842116425	1.45	1	31.44	2	24	2	1	9029.93898	1	6	0.26	-0.872424584749164	(0.278,1.54]	(0.2,0.48]
9323	1.28261901579	3.001	1	30.13	1	38	2	3	59213.104086	1	11	0.49	0.639286421816076	(2.47,3]	(0.48,16.3]
9324	0.663251943975	3.001	1	32.78	2	46	2	1	4809.802823	1	13	0.13	-1.7506044091247	(2.47,3]	(0.07,0.2]
9325	1.3977902682	0.563	1	35.02	2	38	2	1	1095.446217	1	10	1.36	1.08368641117302	(0.278,1.54]	(0.48,16.3]
9333	1.37224495494	3.001	1	21.94	1	45	2	3	46823.718713	1	8	1.06	0.985117222219071	(2.47,3]	(0.48,16.3]
9343	0.967761607253	2.754	1	36.59	1	36	1	1	12350.66191	1	12	0.24	-0.575622907333904	(2.47,3]	(0.2,0.48]
9346	1.61496981909	0.406	1	27.69	2	35	1	3	39741.741668	2	8	0.06	1.92169579358797	(0.278,1.54]	(0.01,0.07]
9349	1.07158340239	3.001	1	32.28	1	34	1	1	10602.115688	2	6	0.43	-0.17501595300773	(2.47,3]	(0.2,0.48]
9351	1.13817730488	2.66	1	26.07	1	35	2	3	49240.320184	2	1	0.82	0.0819433917811904	(2.47,3]	(0.48,16.3]
9353	0.675729476365	0.179	2	32.93	1	32	1	3	55590.386878	2	2	0.07	-1.70245858153938	(0.062,0.278]	(0.01,0.07]
9360	1.25853111977	2.208	1	26.08	1	41	1	5	47943.121837	1	8	0.05	0.546340825489561	(1.54,2.47]	(0.01,0.07]
9361	1.19214590879	1.435	1	25.76	1	29	1	1	13566.779552	1	4	0.28	0.29018673811412	(0.278,1.54]	(0.2,0.48]
9364	0.833894895764	3	1	17.69	2	28	1	3	51157.509192	1	8	0.04	-1.09216122671572	(2.47,3]	(0.01,0.07]
9371	0.882072282932	2.058	1	18.26	2	33	2	1	11255.125715	1	4	0.08	-0.906263879099088	(1.54,2.47]	(0.07,0.2]
9373	0.878028189201	2.835	1	24.47	1	36	1	4	14854.116605	1	8	0.28	-0.921868426009952	(2.47,3]	(0.2,0.48]
9382	1.45692756239	2.548	1	47.59	2	47	2	4	16782.652454	1	9	0.43	1.31187367456299	(2.47,3]	(0.2,0.48]
9390	0.773504134277	2.541	1	23	2	38	2	4	15840.482358	2	8	0.03	-1.32518512113809	(2.47,3]	(0.01,0.07]
9391	1.35839273626	1.759	1	38.26	2	20	2	4	2568.808169	2	1	0.82	0.931667027789932	(1.54,2.47]	(0.48,16.3]
9392	0.839822941047	1.609	1	25.56	1	45	1	3	45985.967832	2	8	0.03	-1.06928726115967	(1.54,2.47]	(0.01,0.07]
9405	0.865880557776	3.001	1	35.96	1	46	1	3	51936.300945	1	6	1.83	-0.968741297173705	(2.47,3]	(0.48,16.3]
9409	0.915079200858	0.668	1	27.04	2	42	1	4	13613.319587	1	10	0.08	-0.778903329759901	(0.278,1.54]	(0.07,0.2]
9412	1.11431708547	1.873	1	31.5	1	39	2	1	11604.672601	1	11	0.35	-0.0101236911928724	(1.54,2.47]	(0.2,0.48]
9421	1.30416079112	2.821	1	33.79	2	34	2	1	7847.048805	2	3	1.39	0.722407552541493	(2.47,3]	(0.48,16.3]
9430	0.986983076556	1.26	1	27.79	2	37	1	1	13566.779552	1	4	0.11	-0.501454913368977	(0.278,1.54]	(0.07,0.2]
9434	0.810440676103	1.689	1	30.05	1	39	2	1	9434.408649	1	6	0.57	-1.18266171837156	(1.54,2.47]	(0.48,16.3]
9443	0.849783245458	3.001	1	38.54	2	30	2	4	3345.61234	2	12	2.94	-1.03085441371192	(2.47,3]	(0.48,16.3]
9444	1.09921059767	3.001	1	24.74	2	39	2	1	8103.160712	2	3	0.07	-0.0684136105699915	(2.47,3]	(0.01,0.07]
9453	1.12979086998	1.617	1	24.86	1	28	1	4	13341.486626	2	4	0.02	0.0495834798907205	(1.54,2.47]	(0.01,0.07]
9455	0.90358504071	0.147	2	23.29	2	39	2	1	9434.408649	1	6	0.39	-0.8232547155489	(0.062,0.278]	(0.2,0.48]
9457	0.638582461934	2.165	1	17.46	2	46	2	3	50228.759302	2	12	0.1	-1.84579411425557	(1.54,2.47]	(0.07,0.2]
9466	1.23559293878	0.178	2	27.47	1	43	1	4	12322.986664	2	5	0.15	0.457831521522503	(0.062,0.278]	(0.07,0.2]
9470	1.19516799431	0.367	2	30.76	2	42	2	3	56876.848738	1	10	1.16	0.301847762413333	(0.278,1.54]	(0.48,16.3]
9474	1.25892402028	3.001	1	34.89	2	40	2	1	4878.282732	1	13	0.51	0.547856872062024	(2.47,3]	(0.48,16.3]
9482	0.820822207264	3.001	1	33.68	2	41	2	3	45912.499162	1	7	0.73	-1.14260352467376	(2.47,3]	(0.48,16.3]
9485	1.5620849669	3.001	1	31.95	1	24	2	3	3257.067379	2	8	1.5	1.71763421347496	(2.47,3]	(0.48,16.3]
9487	1.1071186559	0.293	2	24.59	2	33	1	3	40992.545235	1	8	0.01	-0.0378995637075395	(0.278,1.54]	NA
9505	1.23563423236	0.71	1	34.91	2	30	2	5	59213.104086	1	11	0.54	0.457990857000137	(0.278,1.54]	(0.48,16.3]
9507	0.793425432492	0.23	2	27.41	2	35	1	3	42854.025909	2	8	0.18	-1.24831676614959	(0.062,0.278]	(0.07,0.2]
9510	1.14190935357	1.433	1	27.8	2	43	1	1	6890.302051	1	5	0.25	0.0963438811690406	(0.278,1.54]	(0.2,0.48]
9523	1.14218180459	1.538	1	24.23	1	34	1	1	10458.694213	2	5	0.3	0.0973951611356532	(0.278,1.54]	(0.2,0.48]
9525	0.97778838445	3.001	1	28.83	2	41	2	4	18044.136703	1	5	0.09	-0.536933567881654	(2.47,3]	(0.07,0.2]
9528	1.08236053094	3.001	1	33.41	2	33	2	4	12456.085015	2	1	0.03	-0.133431306555605	(2.47,3]	(0.01,0.07]
9536	0.881862028677	1.132	1	24.17	1	43	1	1	5882.446655	2	6	0.04	-0.907075166523068	(0.278,1.54]	(0.01,0.07]
9537	1.17191376552	1.941	1	30.56	1	24	1	1	14484.694092	1	3	0.64	0.212118955870611	(1.54,2.47]	(0.48,16.3]
9538	1.17001659431	2.04	1	25.82	2	31	2	1	8835.825311	2	3	0.14	0.204798527830714	(1.54,2.47]	(0.07,0.2]
9542	1.00615391217	0.153	2	27.07	1	22	2	3	4129.579056	1	11	0.36	-0.427482294642071	(0.062,0.278]	(0.2,0.48]
9547	1.22665074416	0.945	1	22.43	2	34	2	3	42759.5857	2	8	0.03	0.423327154236395	(0.278,1.54]	(0.01,0.07]
9552	1.17939388523	0.173	2	21.45	1	20	2	5	41048.205331	2	11	0.56	0.24098175843595	(0.062,0.278]	(0.48,16.3]
9560	0.84843236276	1.87	1	34.53	1	49	1	1	5256.97286	1	3	0.08	-1.03606693197539	(1.54,2.47]	(0.07,0.2]
9574	1.41911625016	0.723	1	29.85	2	23	1	3	52674.577024	1	11	0.14	1.16597488123594	(0.278,1.54]	(0.07,0.2]
9579	1.12864776832	1.51	1	23.52	2	30	2	4	11976.720159	2	4	0.04	0.0451727058919328	(0.278,1.54]	(0.01,0.07]
9580	1.36720300918	2.207	1	28.21	2	24	2	4	29429.936926	2	11	0.07	0.96566236178128	(1.54,2.47]	(0.01,0.07]
9595	0.79442289233	0.134	2	29.75	1	20	2	3	3070.71512	1	1	0.6	-1.24446796593151	(0.062,0.278]	(0.48,16.3]
9610	1.26036996954	0.273	2	32.67	1	26	1	4	11037.317538	2	9	0.29	0.553436214322426	(0.062,0.278]	(0.2,0.48]
9614	1.05671923977	3.001	1	22.45	1	45	1	1	5669.951531	2	6	0.04	-0.232370836035417	(2.47,3]	(0.01,0.07]
9617	0.759363710823	2.032	1	26.2	2	38	2	2	35010.503687	2	13	0.32	-1.37974738299567	(1.54,2.47]	(0.2,0.48]
9624	0.838029595753	0.715	1	25.64	2	26	2	2	29925.011252	2	7	0.16	-1.07620706634448	(0.278,1.54]	(0.07,0.2]
9644	1.23152873685	2.35	1	30.62	1	40	1	3	42265.365481	1	7	0.35	0.442149385080965	(1.54,2.47]	(0.2,0.48]
9649	1.01976440552	0.179	2	24.27	2	29	2	3	31163.567616	1	7	0.27	-0.374964821980139	(0.062,0.278]	(0.2,0.48]
9651	0.781187616944	2.733	1	17.48	1	31	2	3	41161.252076	1	1	0.01	-1.29553762192289	(2.47,3]	NA
9667	1.29824232297	2.083	1	28.39	2	39	1	4	15578.859437	1	8	0.03	0.699570541327043	(1.54,2.47]	(0.01,0.07]
9670	0.834796188123	2.591	1	32.53	1	36	2	1	10282.432533	1	3	1.93	-1.08868349849478	(2.47,3]	(0.48,16.3]
9675	1.11288049598	0.284	2	26.91	2	35	1	3	52561.956251	2	2	0.45	-0.0156669178289216	(0.278,1.54]	(0.2,0.48]
9677	0.89002011879	0.258	2	25.09	1	40	2	3	34907.003833	1	7	0.09	-0.875596346213953	(0.062,0.278]	(0.07,0.2]
9683	1.2923211688	2.781	1	32.11	2	24	2	5	50038.815707	1	11	0.94	0.676723165831279	(2.47,3]	(0.48,16.3]
9685	0.72902980789	2.262	1	26.8	2	44	1	1	4963.711746	1	13	0.11	-1.49679383216157	(1.54,2.47]	(0.07,0.2]
9691	1.13375627143	0.141	2	24.96	2	37	2	3	49371.444274	1	5	0.05	0.064884384633014	(0.062,0.278]	(0.01,0.07]
9693	1.18248730656	2.823	1	22.38	2	22	2	3	94959.51599	2	2	0.16	0.25291803921229	(2.47,3]	(0.07,0.2]
9704	0.944474386124	1.059	1	31.35	1	39	1	1	13021.170249	1	4	0.12	-0.665479018171696	(0.278,1.54]	(0.07,0.2]
9714	1.16649694172	0.922	1	34.62	1	44	2	4	12751.856385	1	7	0.52	0.191217590393583	(0.278,1.54]	(0.48,16.3]
9716	0.84519604911	0.194	2	26.14	1	42	2	3	50103.59712	2	12	1.11	-1.04855457729938	(0.062,0.278]	(0.48,16.3]
9718	0.978662936091	0.239	2	32.43	1	23	1	3	42919.41606	1	1	0.36	-0.533559021440422	(0.062,0.278]	(0.2,0.48]
9727	0.921285899148	2.377	1	32.28	2	23	2	1	2934.643323	2	8	0.37	-0.754954153239717	(1.54,2.47]	(0.2,0.48]
9736	0.950202442855	3.001	1	36.45	2	34	2	2	16844.410796	2	12	0.28	-0.643376728780673	(2.47,3]	(0.2,0.48]
9737	1.16094851126	0.223	2	40.27	1	30	1	5	53209.771309	1	5	0.66	0.169808407235672	(0.062,0.278]	(0.48,16.3]
9742	1.18276958682	2.969	1	26.52	2	49	1	2	38013.362961	2	9	0.14	0.254007246300993	(2.47,3]	(0.07,0.2]
9744	1.43597075881	1.414	1	22.54	2	26	1	4	13866.928876	1	7	0.04	1.23100971682158	(0.278,1.54]	(0.01,0.07]
9745	1.48431823299	2.577	1	32.13	2	30	1	1	12461.62375	1	5	0.18	1.41756336247041	(2.47,3]	(0.07,0.2]
9750	0.79687320113	3.001	1	23.12	1	30	2	3	4029.715396	1	6	0.66	-1.23501320025123	(2.47,3]	(0.48,16.3]
9751	1.46133157831	0.523	1	34.43	1	27	1	1	14985.557181	1	3	0.04	1.32886701784113	(0.278,1.54]	(0.01,0.07]
9757	1.19264186073	0.247	2	17.06	1	28	1	3	34573.563039	1	7	0.25	0.292100419108688	(0.062,0.278]	(0.2,0.48]
9765	1.13881029792	0.663	2	29.27	1	30	1	3	46418.684083	1	9	0.16	0.0843858597960183	(0.278,1.54]	(0.07,0.2]
9767	0.995850904013	2.524	1	28.63	1	47	2	3	55951.709494	2	3	0.28	-0.46723749934381	(2.47,3]	(0.2,0.48]
9769	1.2990093098	0.75	1	34.66	2	24	2	1	1508.397813	1	3	0.54	0.70253003800661	(0.278,1.54]	(0.48,16.3]
9770	1.09298311606	0.448	1	21.7	1	46	1	3	62522.942834	2	9	0.03	-0.0924429816438809	(0.278,1.54]	(0.01,0.07]
9772	0.573856017684	0.191	2	24.68	2	21	1	5	16264.085075	2	5	0.12	-2.0955476815209	(0.062,0.278]	(0.07,0.2]
9779	1.30497995141	1.205	1	37.31	2	43	1	1	4782.286774	2	13	0.84	0.725568365822065	(0.278,1.54]	(0.48,16.3]
9783	1.43213876575	2.622	1	29.86	2	28	1	1	11303.084863	2	2	0.07	1.2162235819186	(2.47,3]	(0.01,0.07]
9797	1.22928281282	0.146	2	23.6	1	26	1	3	44060.892832	2	2	0.01	0.433483258819913	(0.062,0.278]	NA
9798	1.21206356931	0.163	2	25.31	1	38	1	2	62380.787168	1	7	0.57	0.367041056686543	(0.062,0.278]	(0.48,16.3]
9803	0.720429107327	3.001	1	33.95	1	46	2	2	11215.193781	1	13	0.24	-1.52998050990171	(2.47,3]	(0.2,0.48]
9804	1.08038450525	0.195	2	29.08	2	27	1	4	19233.118913	2	11	0.07	-0.141056002625409	(0.062,0.278]	(0.01,0.07]
9807	1.16366436069	3.001	1	23.29	2	26	2	1	9971.911248	1	10	0.59	0.180287788440024	(2.47,3]	(0.48,16.3]
9814	1.42567338054	1.587	1	18.59	2	34	2	2	38034.468696	3	1	0.01	1.19127623561134	(1.54,2.47]	NA
9825	0.978349064716	0.406	2	25.31	2	23	2	1	11384.114198	1	4	0.03	-0.534770126058898	(0.278,1.54]	(0.01,0.07]
9838	1.08997482209	3.001	1	24.9	2	34	2	1	10321.594828	1	12	0.56	-0.104050789844936	(2.47,3]	(0.48,16.3]
9843	1.27199980693	3.001	1	22.15	1	33	2	4	13960.628007	2	12	0.35	0.5983111245469	(2.47,3]	(0.2,0.48]
9845	0.888603951659	1.907	1	26.06	2	36	1	1	9591.783143	2	13	0.07	-0.881060771101021	(1.54,2.47]	(0.01,0.07]
9846	1.03032421145	0.238	2	26.81	2	22	1	1	10573.329064	1	6	0.19	-0.334218736957138	(0.062,0.278]	(0.07,0.2]
9851	0.654409697564	1.652	1	36.22	1	39	2	4	18153.589655	1	11	0.59	-1.7847231160825	(1.54,2.47]	(0.48,16.3]
9852	0.900137616552	1.678	1	33.12	2	47	2	1	5613.532762	1	3	0.52	-0.836556952236144	(1.54,2.47]	(0.48,16.3]
9865	1.15187998763	1.708	1	20.89	1	27	2	3	31735.465762	1	8	0.57	0.134816586617898	(1.54,2.47]	(0.48,16.3]
9876	0.792864792799	0.175	2	26.49	2	43	1	4	13101.278362	1	7	0.24	-1.2504800514173	(0.062,0.278]	(0.2,0.48]
9881	0.981347661511	0.449	2	30.7	1	25	1	3	42591.936163	2	2	0.19	-0.523199735393701	(0.278,1.54]	(0.07,0.2]
9889	1.02180036164	0.361	2	37.3	2	42	1	1	5175.339199	2	6	0.5	-0.367108878251766	(0.278,1.54]	(0.48,16.3]
9893	0.904876397269	3.001	1	22.31	1	30	2	3	60851.437954	1	11	0.06	-0.818271884946063	(2.47,3]	(0.01,0.07]
9895	0.924814403922	0.19	2	41.89	2	48	1	3	51836.248477	2	1	0.36	-0.741339058750432	(0.062,0.278]	(0.2,0.48]
9896	0.964691159873	0.415	2	37.26	2	32	2	2	2891.107371	2	7	3.4	-0.587470540787915	(0.278,1.54]	(0.48,16.3]
9902	1.27598266976	2.097	1	21.51	1	23	2	3	42443.365351	1	5	0.04	0.613679405799597	(1.54,2.47]	(0.01,0.07]
9910	1.4679167745	0.157	2	24.82	1	37	1	3	40028.753508	2	1	0.06	1.35427666699846	(0.062,0.278]	(0.01,0.07]
9911	0.723229029301	0.304	2	38.95	2	45	2	3	63701.059259	1	6	0.58	-1.51917672623688	(0.278,1.54]	(0.48,16.3]
9922	0.965224691221	3.001	1	32.76	1	32	1	1	8501.216004	1	13	0.16	-0.585411855826074	(2.47,3]	(0.07,0.2]
9926	1.03970806029	1.861	1	24.65	2	35	1	2	22095.107917	2	7	0.4	-0.298010201950697	(1.54,2.47]	(0.2,0.48]
9930	1.24801543651	1.464	1	35.82	2	21	1	4	15078.970915	2	12	0.65	0.505764992275654	(0.278,1.54]	(0.48,16.3]
9942	1.18585040975	0.189	2	21.44	1	24	2	3	3925.865106	2	8	0.32	0.265894914869783	(0.062,0.278]	(0.2,0.48]
9949	1.02591420551	3.001	1	25.2	2	39	1	3	54868.323374	2	10	0.11	-0.351235193336576	(2.47,3]	(0.07,0.2]
9952	1.14317894612	0.156	2	28.43	1	23	1	3	33577.81816	1	7	0.05	0.101242733129937	(0.062,0.278]	(0.01,0.07]
9955	0.802058598524	2.329	1	28.88	2	37	1	1	12843.53894	1	12	0.15	-1.21500481709584	(1.54,2.47]	(0.07,0.2]
9956	0.626899169737	2.212	1	42.94	2	46	2	4	14250.196452	2	12	2.62	-1.89087528528875	(1.54,2.47]	(0.48,16.3]
9961	0.682194848851	3.001	1	25.56	1	36	1	2	36604.794101	2	7	0.13	-1.67751128432897	(2.47,3]	(0.07,0.2]
1	1.13641902697	0.226	2	30.22	1	39	1	3	46753.121033	2	22	0.22	0.075158897663606	(0.062,0.278]	(0.2,0.48]
2	1.55028279733	1.39	1	29.98	2	23	1	4	13594.9507	1	24	0.1	1.67209434200924	(0.278,1.54]	(0.07,0.2]
7	0.802857740553	0.243	2	33.84	1	44	1	3	50758.800171	1	26	0.32	-1.21192124631103	(0.062,0.278]	(0.2,0.48]
11	0.800262330117	2.663	1	22.51	1	36	1	3	19487.87537	2	24	0.04	-1.22193590140941	(2.47,3]	(0.01,0.07]
19	0.982049863611	2.276	1	36.07	1	46	2	1	5844.785562	1	17	0.51	-0.520490217182893	(1.54,2.47]	(0.48,16.3]
341	1.08263818104	1.272	1	25.2	1	28	1	4	15449.17898	1	16	0.12	-0.13235996541011	(0.278,1.54]	(0.07,0.2]
36	1.52255568074	2.272	1	24.54	1	28	1	1	12908.351722	2	16	0.07	1.56510644303572	(1.54,2.47]	(0.01,0.07]
39	1.16695748153	0.23	2	29.64	1	46	1	3	49166.425091	1	16	0.1	0.192994630083434	(0.062,0.278]	(0.07,0.2]
40	1.06080756018	3.001	1	32.12	1	39	2	4	11214.375983	2	26	0.44	-0.216595635986156	(2.47,3]	(0.2,0.48]
55	1.10236093814	3.001	1	30.01	2	35	2	1	6981.350666	2	28	0.52	-0.0562577015037708	(2.47,3]	(0.48,16.3]
56	0.796507719332	1.004	1	35.18	1	44	1	4	12554.413288	1	26	2.06	-1.23642344893519	(0.278,1.54]	(0.48,16.3]
59	1.07435730761	3.001	1	29.36	1	40	1	3	48586.733214	2	18	2.59	-0.164312557633885	(2.47,3]	(0.48,16.3]
60	0.855991412933	2.322	1	31.42	2	47	2	3	42598.94912	1	15	0.17	-1.00689956819201	(1.54,2.47]	(0.07,0.2]
661	0.907812930775	0.889	1	33.15	1	24	2	4	2756.343939	1	21	0.09	-0.806940971792779	(0.278,1.54]	(0.07,0.2]
74	0.961671817223	2.62	1	22.96	1	38	2	3	45114.150705	1	19	1.85	-0.599120981444306	(2.47,3]	(0.48,16.3]
79	0.806284180487	1.41	1	25.26	1	28	1	3	40717.415048	1	27	1.32	-1.198699979386	(0.278,1.54]	(0.48,16.3]
87	1.24768294536	2.596	1	35.97	2	24	1	1	8597.122964	2	28	0.2	0.504482041361869	(2.47,3]	(0.07,0.2]
88	2.01431544786	0.104	2	21.27	2	33	2	3	31269.238291	1	21	0.02	3.46261151223756	(0.062,0.278]	(0.01,0.07]
90	1.79542867614	0.222	2	22.23	2	21	1	3	34531.437666	1	23	0.01	2.61801464464027	(0.062,0.278]	NA
95	0.780805553177	0.19	2	29.38	2	26	2	3	32958.698404	1	14	0.04	-1.29701185382048	(0.062,0.278]	(0.01,0.07]
96	1.18310870111	0.264	2	23.37	1	46	1	3	50693.425148	1	23	0.28	0.255315753273986	(0.062,0.278]	(0.2,0.48]
109	1.18504541619	0.148	2	24.98	2	35	2	3	3733.248661	2	18	0.41	0.262788765357552	(0.062,0.278]	(0.2,0.48]
110	0.89450524754	1.585	1	27.73	1	46	1	3	52643.998102	1	27	0.14	-0.858290020832781	(1.54,2.47]	(0.07,0.2]
112	1.23548895638	2.812	1	28.4	2	24	2	5	2034.471559	2	26	0.87	0.45743029485798	(2.47,3]	(0.48,16.3]
1202	0.995038579587	1.467	1	26.31	2	33	2	5	3791.117041	2	23	0.63	-0.470371935747989	(0.278,1.54]	(0.48,16.3]
123	0.996263203898	3.001	1	23.5	2	33	2	5	33922.308022	2	24	0.2	-0.46564659831016	(2.47,3]	(0.07,0.2]
128	0.921371429373	0.199	2	34.56	2	29	2	3	2446.803188	1	22	1.8	-0.754624126168861	(0.062,0.278]	(0.48,16.3]
134	1.32813606117	3.001	1	41.8	1	24	2	4	2579.907933	2	26	0.25	0.814918570109664	(2.47,3]	(0.2,0.48]
138	1.15775312148	3.001	1	33.06	2	44	2	1	4841.505104	1	25	0.41	0.157478670825687	(2.47,3]	(0.2,0.48]
140	1.23520167145	3.001	1	27.92	1	40	2	4	11266.601462	2	26	0.96	0.456321776741151	(2.47,3]	(0.48,16.3]
148	1.12102972994	0.171	2	27.53	1	45	1	3	18701.799929	1	16	0.19	0.015777730113248	(0.062,0.278]	(0.07,0.2]
151	1.00204002559	0.22	2	32.21	1	48	1	4	14831.501955	2	24	0.51	-0.443356144358139	(0.062,0.278]	(0.48,16.3]
154	1.02909559193	0.116	2	29.42	1	22	2	3	3224.891052	1	16	1.09	-0.338959490315172	(0.062,0.278]	(0.48,16.3]
1562	0.781693913117	1.357	1	27.74	1	39	1	1	11156.2931	1	25	0.1	-1.29358402665337	(0.278,1.54]	(0.07,0.2]
163	1.32382503652	0.25	2	22.47	2	40	2	3	48562.154962	1	19	0.02	0.798284043103243	(0.062,0.278]	(0.01,0.07]
171	0.916607474254	1.935	1	31.1	2	43	2	1	5908.969368	2	28	0.37	-0.77300633144908	(1.54,2.47]	(0.2,0.48]
185	1.45217349452	2.176	1	37.74	2	21	2	2	93563.313995	2	27	3.64	1.29352962023849	(1.54,2.47]	(0.48,16.3]
1881	1.71385116284	1.661	1	30.65	2	21	1	3	49232.773176	2	16	0.11	2.30323951383568	(1.54,2.47]	(0.07,0.2]
1982	1.44575152457	3.001	1	41.94	2	38	2	2	2919.369837	1	18	2.77	1.2687497961269	(2.47,3]	(0.48,16.3]
201	1.03222364759	1.415	1	25.59	2	48	1	3	44883.684172	1	23	0.06	-0.326889569454511	(0.278,1.54]	(0.01,0.07]
210	1.35516499443	0.174	2	26.78	2	21	2	1	11021.486246	2	24	0.26	0.919212457705094	(0.062,0.278]	(0.2,0.48]
213	1.02733652095	1.706	1	27.56	2	44	1	3	37745.074194	1	17	0.06	-0.345747044574	(1.54,2.47]	(0.01,0.07]
216	1.06657997466	2.27	1	31.08	2	41	2	1	5412.985679	1	22	0.1	-0.194322187709812	(1.54,2.47]	(0.07,0.2]
218	1.20472402639	0.204	2	22	1	32	2	3	45654.686358	1	26	0.02	0.338720683960879	(0.062,0.278]	(0.01,0.07]
221	0.998643283279	3.001	1	22	2	20	2	4	14067.8902	2	26	0.02	-0.456462819984821	(2.47,3]	(0.01,0.07]
224	1.03332704495	0.142	2	27.18	2	44	2	2	21846.496647	2	14	0.41	-0.322631998534861	(0.062,0.278]	(0.2,0.48]
227	1.12457960569	3.001	1	20.69	1	44	1	4	12991.576984	1	14	0.02	0.0294752866866749	(2.47,3]	(0.01,0.07]
2361	0.840989963729	0.177	2	36.72	2	40	1	3	46708.458304	1	23	0.19	-1.06478418546494	(0.062,0.278]	(0.07,0.2]
237	1.464920713	0.129	2	28.49	1	26	2	3	2358.246419	1	21	0.55	1.34271605902684	(0.062,0.278]	(0.48,16.3]
238	1.09574881153	0.367	2	27.24	2	48	1	3	48472.887942	2	15	1.67	-0.0817712644252724	(0.278,1.54]	(0.48,16.3]
261	1.05328758154	0.252	2	19.5	1	20	1	3	37677.364639	1	26	0.02	-0.245612238286212	(0.062,0.278]	(0.01,0.07]
263	1.29693834681	3.001	1	22.69	1	38	2	1	8659.832161	2	25	0.01	0.694539016710442	(2.47,3]	NA
2693	1.26517122999	1.687	1	38.11	2	41	2	1	6813.682557	2	24	0.95	0.571962366015943	(1.54,2.47]	(0.48,16.3]
271	0.844308083066	0.186	2	23.67	1	37	2	3	20390.87847	1	14	0.1	-1.05198088457872	(0.062,0.278]	(0.07,0.2]
272	1.03726986151	2.556	1	25.77	2	21	2	3	28136.59339	1	22	0.36	-0.307418239887324	(2.47,3]	(0.2,0.48]
274	1.01719676552	3.001	1	25.98	2	41	1	4	12326.700352	1	25	4.72	-0.384872322027202	(2.47,3]	(0.48,16.3]
275	1.2685447256	0.637	2	41.96	2	27	1	3	33916.364238	2	15	0.33	0.584979341882826	(0.278,1.54]	(0.2,0.48]
280	0.937200035186	3.001	1	31.03	2	20	2	4	16584.356579	1	27	0.19	-0.693547841005345	(2.47,3]	(0.07,0.2]
2821	0.939827160394	0.29	2	24.52	2	37	2	3	30275.542233	2	21	0.47	-0.683410811234076	(0.278,1.54]	(0.2,0.48]
286	0.794085507564	2.209	1	20.49	2	36	2	3	39765.198074	2	23	0.07	-1.24576979936028	(1.54,2.47]	(0.01,0.07]
296	0.87789248231	1.141	1	28.8	2	47	1	2	46213.141289	1	18	0.06	-0.922392064849108	(0.278,1.54]	(0.01,0.07]
299	0.795010853264	0.165	2	33.3	1	42	1	3	20033.72787	2	27	0.34	-1.24219925887707	(0.062,0.278]	(0.2,0.48]
3012	0.963432345614	0.232	2	27.55	1	45	1	1	7361.230092	2	23	0.2	-0.592327803616927	(0.062,0.278]	(0.07,0.2]
302	0.876316427881	2.152	1	26.47	2	49	2	1	6642.899288	1	15	0.16	-0.928473431134683	(1.54,2.47]	(0.07,0.2]
303	1.01165676574	0.124	2	33.51	1	27	2	3	30193.475715	1	22	0.34	-0.406248974549005	(0.062,0.278]	(0.2,0.48]
306	1.6879279731	3.001	1	23.41	2	34	1	3	56478.197891	2	19	0.02	2.20321225005685	(2.47,3]	(0.01,0.07]
309	1.49660413458	1.386	1	37.9	1	20	2	5	28892.982541	2	25	0.87	1.46496976312671	(0.278,1.54]	(0.48,16.3]
315	1.07786486483	3.001	1	21.2	1	39	2	1	11912.283449	2	23	0.15	-0.150778291411896	(2.47,3]	(0.07,0.2]
324	1.20183679045	0.154	2	21.93	2	28	2	1	11585.048612	2	23	0.22	0.327579990479147	(0.062,0.278]	(0.2,0.48]
327	1.60440908764	0.284	2	26.87	2	20	2	5	29599.379212	1	15	1.13	1.88094613735193	(0.278,1.54]	(0.48,16.3]
3291	1.26641900513	0.165	2	18.42	1	23	2	3	1996.2955	2	26	0.26	0.57677703328171	(0.062,0.278]	(0.2,0.48]
330	0.948298868444	2.917	1	36.52	1	48	2	1	7585.854069	2	23	1.34	-0.65072186422278	(2.47,3]	(0.48,16.3]
3311	1.14445894453	2.882	1	26.45	2	36	1	4	15792.953217	2	20	0.05	0.106181737159831	(2.47,3]	(0.01,0.07]
337	1.36173750941	1.885	1	30.42	1	36	1	1	14097.024597	2	22	0.21	0.944573175124076	(1.54,2.47]	(0.2,0.48]
343	0.905460820818	1.549	1	22.47	1	34	1	3	43347.056751	1	28	0.03	-0.816016827251362	(1.54,2.47]	(0.01,0.07]
347	1.25559270607	1.796	1	26.8	1	35	1	5	36400.448595	2	26	0.19	0.535002657416529	(1.54,2.47]	(0.07,0.2]
348	0.77801008008	0.237	2	27.49	2	46	2	3	53773.881739	1	25	0.52	-1.307798471041	(0.062,0.278]	(0.48,16.3]
350	0.917923448333	0.259	2	29.3	1	41	1	3	49998.723289	2	23	0.08	-0.767928511641931	(0.062,0.278]	(0.07,0.2]
351	1.31317344813	1.893	1	30.22	1	47	1	4	18817.641931	2	16	0.05	0.757183806124839	(1.54,2.47]	(0.01,0.07]
379	1.28046130127	1.449	1	27.32	2	26	2	1	3354.111528	1	25	0.55	0.630960660919514	(0.278,1.54]	(0.48,16.3]
381	1.13553055029	0.237	2	24.73	2	33	1	4	10903.025289	1	20	0.01	0.0717306200433336	(0.062,0.278]	NA
382	1.22444063312	0.643	2	37.05	1	49	2	2	7993.647787	2	15	0.88	0.414799216039133	(0.278,1.54]	(0.48,16.3]
393	0.784175111985	3.001	1	23.88	1	46	1	3	22326.255319	1	27	0.17	-1.28401006850446	(2.47,3]	(0.07,0.2]
396	0.951657474868	3.001	1	26.75	1	49	2	3	26404.802849	2	22	0.25	-0.637762339794181	(2.47,3]	(0.2,0.48]
3971	1.39414827134	3.001	1	26.21	1	42	2	1	8380.295723	2	24	0.8	1.06963339592872	(2.47,3]	(0.48,16.3]
400	0.916807912537	2.757	1	28.22	1	45	1	4	11974.015167	1	27	0.18	-0.772232919951263	(2.47,3]	(0.07,0.2]
401	1.02301120094	1.247	1	23.07	1	40	1	4	14551.894437	2	18	0.13	-0.362436731680697	(0.278,1.54]	(0.07,0.2]
413	1.14164613036	3.001	1	21.5	1	39	1	1	9262.236498	1	28	0.35	0.0953282076457029	(2.47,3]	(0.2,0.48]
414	1.41411843365	0.271	2	29.84	2	26	1	4	15414.499408	1	21	0.02	1.14669029799684	(0.062,0.278]	(0.01,0.07]
415	1.05512427442	2.336	1	30.9	2	34	1	1	10667.63087	1	25	0.21	-0.23852517203275	(1.54,2.47]	(0.2,0.48]
418	1.146674714	2.124	1	31.79	2	32	2	4	3253.114182	1	24	0.42	0.114731508984661	(1.54,2.47]	(0.2,0.48]
419	1.23842885954	2.517	1	25.31	1	20	1	1	9336.608553	1	28	0.06	0.468774210163888	(2.47,3]	(0.01,0.07]
427	1.34427524363	1.239	1	25.55	2	26	2	3	2660.197114	1	18	0.57	0.877193246848622	(0.278,1.54]	(0.48,16.3]
434	0.963018044374	3.001	1	25.08	2	25	2	1	2728.597183	1	19	0.55	-0.593926427082366	(2.47,3]	(0.48,16.3]
441	1.36592789496	2.229	1	31.8	1	27	2	1	14220.418035	2	16	0.17	0.960742203895181	(1.54,2.47]	(0.07,0.2]
445	1.25801027711	2.698	1	33.02	1	21	2	4	14411.812848	1	16	0.27	0.5443311011207	(2.47,3]	(0.2,0.48]
448	0.786419995325	2.996	1	23.36	1	41	2	3	50875.657509	1	26	0.39	-1.2753479578516	(2.47,3]	(0.2,0.48]
455	1.64243944814	0.164	2	22.64	1	21	1	3	36335.273625	1	18	0.03	2.02769015070411	(0.062,0.278]	(0.01,0.07]
459	1.25444965809	1.835	1	26.63	2	42	1	3	48406.128887	2	28	0.1	0.530592090547479	(1.54,2.47]	(0.07,0.2]
463	1.21291244537	1.36	1	34.35	2	26	2	3	2417.491833	2	26	0.32	0.3703165312875	(0.278,1.54]	(0.2,0.48]
473	1.14712523755	1.182	1	34.07	2	26	2	4	3032.304222	2	27	0.4	0.116469899916735	(0.278,1.54]	(0.2,0.48]
475	1.26491316551	2.978	1	24.17	1	46	1	4	16399.261285	2	20	0.22	0.570966597976909	(2.47,3]	(0.2,0.48]
479	1.47017938599	2.677	1	33.95	2	25	2	1	12240.528458	2	16	0.83	1.3630071835209	(2.47,3]	(0.48,16.3]
486	1.15161468276	1.453	1	40.68	2	35	2	4	13376.215548	1	18	0.15	0.133792880797763	(0.278,1.54]	(0.07,0.2]
4992	1.08998622522	0.29	2	20.12	2	20	2	3	35960.64945	2	14	0.05	-0.10400678970823	(0.278,1.54]	(0.01,0.07]
506	1.10298579773	0.15	2	23.94	2	28	1	3	40568.475673	2	23	0.01	-0.0538466172328709	(0.062,0.278]	NA
511	0.824640479982	3.001	1	27.66	1	31	2	3	52415.52111	1	26	0.71	-1.12787033110563	(2.47,3]	(0.48,16.3]
5141	1.03189300004	3.001	1	38.39	1	42	2	1	7445.167862	1	19	0.89	-0.328165406650219	(2.47,3]	(0.48,16.3]
516	0.831683667983	3.001	1	42.37	1	36	2	2	32782.454317	2	14	0.83	-1.10069347397169	(2.47,3]	(0.48,16.3]
518	0.786628907246	3.001	1	24.81	1	38	2	1	13869.793828	2	22	0.36	-1.27454184995986	(2.47,3]	(0.2,0.48]
523	1.10311821652	2.046	1	27.7	2	46	1	1	7723.782271	2	23	0.08	-0.0533356658657955	(1.54,2.47]	(0.07,0.2]
526	1.30575383725	0.175	2	22.56	1	23	2	3	36080.324337	1	16	0.02	0.728554483033287	(0.062,0.278]	(0.01,0.07]
527	0.866367071908	0.257	2	19.8	2	33	2	3	2808.684486	2	21	0.01	-0.96686403292105	(0.062,0.278]	NA
531	0.730908848091	0.237	2	20.48	1	39	1	3	37955.989789	2	23	0.08	-1.48954336446367	(0.062,0.278]	(0.07,0.2]
5371	1.12725678227	1.775	1	33.08	2	49	2	1	5414.981343	1	22	0.23	0.0398054447666034	(1.54,2.47]	(0.2,0.48]
539	1.17428058341	1.461	1	33.02	2	21	2	1	3702.481513	2	20	1.79	0.221251563384346	(0.278,1.54]	(0.48,16.3]
5411	1.30098116244	2.42	1	20.35	2	23	2	1	8626.751543	1	17	0.03	0.710138631938627	(1.54,2.47]	(0.01,0.07]
544	1.39950985614	3.001	1	31.05	2	47	2	1	4893.510062	2	28	0.43	1.09032161610692	(2.47,3]	(0.2,0.48]
549	0.929214807268	2.928	1	27.87	1	49	2	3	46927.029316	1	15	0.98	-0.724359654956444	(2.47,3]	(0.48,16.3]
555	1.25648810857	0.18	2	29.85	2	31	1	3	39985.955783	2	20	0.13	0.538457659017567	(0.062,0.278]	(0.07,0.2]
558	1.28020978916	1.681	1	32.73	1	29	2	3	30302.054264	2	18	0.07	0.629990175866445	(1.54,2.47]	(0.01,0.07]
562	0.914044844315	2.408	1	21.15	1	27	1	1	9922.719844	2	17	0.03	-0.782894499666295	(1.54,2.47]	(0.01,0.07]
576	1.06347475751	0.16	2	24.08	2	25	1	3	22572.684325	2	15	0.18	-0.206303983857157	(0.062,0.278]	(0.07,0.2]
5771	0.974351015599	0.259	2	26.58	1	46	1	3	38177.535969	2	21	0.23	-0.550197005144299	(0.062,0.278]	(0.2,0.48]
5813	1.35181990285	1.35	1	41.79	1	23	2	4	17281.377452	1	16	0.39	0.906305081676413	(0.278,1.54]	(0.2,0.48]
5835	1.20965361059	1.834	1	21.23	1	33	2	3	3180.529858	1	19	0.17	0.357741985893199	(1.54,2.47]	(0.07,0.2]
5963	1.01756432442	0.211	2	20.33	1	26	1	3	39812.357602	2	24	0.01	-0.38345405863395	(0.062,0.278]	NA
601	1.04329745815	0.236	2	19.61	2	22	1	3	38612.183359	2	25	4.01	-0.284160145296773	(0.062,0.278]	(0.48,16.3]
608	1.06266387655	1.508	1	24.85	1	45	2	3	38874.709547	1	17	0.15	-0.209432850500986	(0.278,1.54]	(0.07,0.2]
609	0.890148040198	1.707	1	20.91	1	39	1	3	37145.965338	2	26	0.09	-0.87510274845267	(1.54,2.47]	(0.07,0.2]
616	1.14872212363	2.128	1	25.5	1	40	2	3	22201.120619	2	24	0.36	0.122631647246093	(1.54,2.47]	(0.2,0.48]
620	1.37026312414	0.746	1	37.62	2	31	2	4	19258.619106	2	20	0.03	0.977470126542002	(0.278,1.54]	(0.01,0.07]
625	1.3793814152	0.416	2	21.78	1	38	2	3	37156.148919	1	21	0.04	1.01265397984935	(0.278,1.54]	(0.01,0.07]
628	1.12042344198	3.001	1	33.02	1	37	2	1	8981.063642	1	17	0.99	0.0134383063652796	(2.47,3]	(0.48,16.3]
630	1.19857287761	0.131	2	18.31	1	21	2	3	43247.494791	2	22	0.03	0.314985850873941	(0.062,0.278]	(0.01,0.07]
645	0.673309774046	1.853	1	18.13	2	34	2	3	44258.126795	1	24	0.04	-1.71179524900031	(1.54,2.47]	(0.01,0.07]
6471	1.41428585522	1.027	1	30.17	1	21	2	3	27321.119192	2	21	0.22	1.14733631115003	(0.278,1.54]	(0.2,0.48]
650	1.12661080937	0.125	2	37.48	2	34	1	4	12667.938838	2	26	0.13	0.0373128926420256	(0.062,0.278]	(0.07,0.2]
652	0.843335586135	0.143	2	40.24	2	26	2	3	3740.285429	2	22	0.54	-1.05573336288161	(0.062,0.278]	(0.48,16.3]
654	1.18013958934	0.802	1	31.99	1	37	2	3	32443.814898	2	26	1.17	0.243859133576126	(0.278,1.54]	(0.48,16.3]
662	1.16796976382	3.001	1	19.12	1	23	2	3	43866.053187	2	22	0.11	0.196900624239865	(2.47,3]	(0.07,0.2]
670	1.04745705228	3.001	1	22.3	1	45	1	4	10811.039943	1	19	0.12	-0.268109928350963	(2.47,3]	(0.07,0.2]
676	1.05013008152	1.414	1	28.21	2	28	1	1	11198.614605	2	23	0.13	-0.257795773204173	(0.278,1.54]	(0.07,0.2]
694	1.20733549408	1.223	1	29.76	1	40	1	4	11862.627394	2	28	0.5	0.34879729760671	(0.278,1.54]	(0.48,16.3]
710	1.03448261014	2.357	1	24.25	2	34	1	4	11083.132604	1	20	0.05	-0.318173132738133	(1.54,2.47]	(0.01,0.07]
711	1.06973642729	1.022	1	24.22	2	41	1	3	44883.684172	1	23	0.04	-0.182142694252677	(0.278,1.54]	(0.01,0.07]
712	1.10455779785	0.138	2	30.85	2	23	2	1	734.250096	1	17	0.91	-0.047780894910861	(0.062,0.278]	(0.48,16.3]
720	1.11260991069	2.143	1	27.79	2	36	2	1	7560.130472	2	28	0.01	-0.0167109986866002	(1.54,2.47]	NA
721	1.15772653046	3.001	1	19.63	2	33	2	3	3264.061933	1	16	0.57	0.157376066670937	(2.47,3]	(0.48,16.3]
730	0.954847623296	0.123	2	18.29	2	22	2	3	35744.704482	2	25	0.01	-0.625452827673888	(0.062,0.278]	NA
733	1.64948162604	2.779	1	29.87	2	31	2	4	9470.994422	1	20	0.44	2.05486311026062	(2.47,3]	(0.2,0.48]
738	1.19797571434	0.687	1	28.6	1	47	1	4	17632.157094	2	16	0.32	0.312681635670241	(0.278,1.54]	(0.2,0.48]
740	0.965423413546	0.803	2	26.97	1	46	1	3	49998.723289	2	23	0.18	-0.584645065526698	(0.278,1.54]	(0.07,0.2]
743	0.953066842044	0.247	2	21.3	2	34	2	3	3886.34486	2	20	0.69	-0.632324153224977	(0.062,0.278]	(0.48,16.3]
747	0.918318321806	3.001	1	23.47	2	47	2	5	50346.872709	2	28	0.1	-0.7664048521911	(2.47,3]	(0.07,0.2]
748	0.87294397671	1.852	1	22.58	1	40	2	3	50875.657509	1	26	0.1	-0.941486376927473	(1.54,2.47]	(0.07,0.2]
766	0.989787383022	0.335	2	29.16	2	24	2	3	2703.165852	2	18	0.3	-0.490634211695894	(0.278,1.54]	(0.2,0.48]
769	0.962121034218	2.502	1	30.78	2	43	1	3	33656.133928	2	27	0.47	-0.597387631987566	(2.47,3]	(0.2,0.48]
771	1.0013961417	0.138	2	24.18	1	27	2	3	3315.617901	2	14	0.2	-0.445840635825198	(0.062,0.278]	(0.07,0.2]
7761	0.953796422863	1.607	1	30.05	2	22	2	1	12640.034712	2	16	0.46	-0.629508991442726	(1.54,2.47]	(0.2,0.48]
782	1.28430123378	3.001	1	21.05	2	39	2	5	45816.391267	1	24	0.05	0.645777430997697	(2.47,3]	(0.01,0.07]
795	1.22830253157	1.611	1	38	2	47	2	3	41458.873677	2	26	0.53	0.429700743930555	(1.54,2.47]	(0.48,16.3]
800	1.94313028555	1.306	1	22.45	2	22	1	3	45254.818691	2	19	0.03	3.18793632454124	(0.278,1.54]	(0.01,0.07]
818	1.10890695192	1.758	1	25.92	1	46	2	4	10569.794952	1	20	0.07	-0.0309992416599333	(1.54,2.47]	(0.01,0.07]
820	1.19780276516	0.234	2	25.35	1	29	1	3	37812.506803	1	18	0.15	0.312014293671756	(0.062,0.278]	(0.07,0.2]
8223	0.892623069149	2.395	1	23.19	1	29	2	1	15585.062352	2	27	16.3	-0.865552597555925	(1.54,2.47]	(0.48,16.3]
824	0.809646139491	1.829	1	24.34	1	33	1	4	13280.832221	1	14	0.44	-1.18572751868655	(1.54,2.47]	(0.2,0.48]
826	0.947162045392	0.22	2	23.72	2	47	1	3	49503.70392	2	24	0.19	-0.65510841157412	(0.062,0.278]	(0.07,0.2]
828	0.91228092763	0.111	2	28.88	2	34	1	3	20280.167079	2	24	0.06	-0.789700751570632	(0.062,0.278]	(0.01,0.07]
839	1.17939078831	3.001	1	27.3	2	46	1	3	43316.244956	1	23	0.58	0.2409698086552	(2.47,3]	(0.48,16.3]
8472	1.25591091651	2.908	1	31.91	1	44	2	4	17756.740431	1	16	0.57	0.536230504758553	(2.47,3]	(0.48,16.3]
853	0.999970342019	0.668	1	29.03	2	34	1	1	13908.080009	2	22	0.17	-0.451342228885989	(0.278,1.54]	(0.07,0.2]
855	0.871074350789	1.48	1	35.93	2	38	2	4	14622.553396	1	26	0.77	-0.948700518668644	(0.278,1.54]	(0.48,16.3]
862	0.955157572948	1.852	1	25.93	2	32	1	1	8429.57089	1	17	0.03	-0.624256855422413	(1.54,2.47]	(0.01,0.07]
8642	1.13097967481	0.228	2	39.4	1	40	1	4	11951.36449	1	14	0.89	0.0541706042185765	(0.062,0.278]	(0.48,16.3]
865	1.16641937575	0.212	2	31.4	2	25	2	3	2423.495405	1	21	0.76	0.190918294210542	(0.062,0.278]	(0.48,16.3]
866	0.829014334476	0.186	2	30.83	2	32	1	4	13624.247806	1	26	0.04	-1.11099336875687	(0.062,0.278]	(0.01,0.07]
868	0.778607377426	3.001	1	23.54	1	47	1	3	50144.016186	1	15	0.07	-1.30549373849142	(2.47,3]	(0.01,0.07]
873	1.03515501868	0.113	2	19.98	1	25	2	3	44922.886143	2	16	0.05	-0.315578576008336	(0.062,0.278]	(0.01,0.07]
875	1.03602125998	1.626	1	24.47	2	31	1	3	46270.957552	1	26	0.04	-0.312236095862943	(1.54,2.47]	(0.01,0.07]
877	0.801865268316	1.165	1	22.43	2	30	1	3	30072.957204	2	21	0.04	-1.21575080136344	(0.278,1.54]	(0.01,0.07]
8802	0.813448873823	0.198	2	41.13	2	39	1	3	43606.555999	1	18	0.08	-1.17105428156091	(0.062,0.278]	(0.07,0.2]
884	1.47660731375	2.99	1	25.23	1	48	2	4	14107.01813	1	18	0.25	1.38780999644823	(2.47,3]	(0.2,0.48]
8962	1.20877720843	0.27	2	34.94	2	47	2	3	45670.602074	1	18	0.21	0.354360299036223	(0.062,0.278]	(0.2,0.48]
899	0.847532884822	3.001	1	35.89	1	24	1	1	8429.57089	1	17	0.61	-1.03953765906839	(2.47,3]	(0.48,16.3]
911	0.900525409924	2.11	1	23.55	1	22	1	2	35645.908655	2	25	4.46	-0.835060612075007	(1.54,2.47]	(0.48,16.3]
912	0.930084891561	1.066	1	25.12	1	41	1	1	6066.056075	1	15	0.11	-0.72100234623176	(0.278,1.54]	(0.07,0.2]
918	0.995455572196	0.478	2	28.83	1	49	1	3	21348.276747	1	18	0.1	-0.468762927361575	(0.278,1.54]	(0.07,0.2]
919	1.01460310095	2.63	1	24.3	1	41	2	3	52594.084921	2	24	0.27	-0.394880240524087	(2.47,3]	(0.2,0.48]
920	1.05808746656	0.362	2	30.42	1	37	1	3	35209.564873	1	21	0.2	-0.227091393829221	(0.278,1.54]	(0.07,0.2]
922	1.33376927427	0.438	2	17.26	1	38	2	1	11629.338115	1	16	0.01	0.836654895705686	(0.278,1.54]	NA
927	1.20527769262	1.181	1	27.18	2	30	2	3	3509.394481	2	19	1.33	0.340857061412462	(0.278,1.54]	(0.48,16.3]
930	1.12104374844	0.145	2	25.85	1	36	1	3	34422.101572	2	26	0.84	0.0158318219210595	(0.062,0.278]	(0.48,16.3]
932	0.903197547882	1.273	1	29.24	1	40	1	1	5730.944985	1	25	0.09	-0.82474989603045	(0.278,1.54]	(0.07,0.2]
9411	1.08101807311	0.447	2	21.39	1	24	2	3	29802.230699	1	22	0.06	-0.138611316609158	(0.278,1.54]	(0.01,0.07]
962	1.23129214765	0.229	2	22.72	1	23	2	3	34037.653578	2	14	0.01	0.441236481593663	(0.062,0.278]	NA
966	1.20155446308	0.649	1	28.5	2	41	1	1	5208.668658	2	28	0.82	0.326490601611719	(0.278,1.54]	(0.48,16.3]
968	0.894000033615	2.272	1	27.01	1	45	1	2	57802.050344	2	27	0.08	-0.860239440138336	(1.54,2.47]	(0.07,0.2]
972	0.927690099247	0.287	2	33.55	1	43	1	1	5488.647533	1	25	0.07	-0.730242895905259	(0.278,1.54]	(0.01,0.07]
974	0.90639725081	2.086	1	30.43	2	46	1	1	8722.628782	2	19	0.25	-0.812403516900296	(1.54,2.47]	(0.2,0.48]
975	1.00287333124	0.259	2	25.77	2	29	2	3	36452.033992	2	18	0.33	-0.440140749767544	(0.062,0.278]	(0.2,0.48]
9761	1.2054434851	2.286	1	24.93	1	21	1	1	12590.078337	2	22	0.36	0.341496788556221	(1.54,2.47]	(0.2,0.48]
9801	0.95416838945	0.157	2	23.66	1	20	2	3	35308.824758	2	22	0.02	-0.628073720540961	(0.062,0.278]	(0.01,0.07]
982	0.707545687789	1.066	1	30.89	2	42	2	1	4167.428894	1	25	0.07	-1.57969249432284	(0.278,1.54]	(0.01,0.07]
998	1.07544455377	0.149	2	25.16	1	28	2	3	28183.233634	2	21	0.45	-0.160117307761874	(0.062,0.278]	(0.2,0.48]
999	1.15249882977	1.807	1	40.6	2	47	2	3	51253.364349	1	16	0.44	0.13720445194605	(1.54,2.47]	(0.2,0.48]
1006	0.836880917038	3.001	1	24.64	1	43	2	1	6298.618632	2	15	0.17	-1.08063935997712	(2.47,3]	(0.07,0.2]
1008	0.959944384763	0.152	2	34.82	1	33	2	1	2806.350357	2	27	0.38	-0.605786455256347	(0.062,0.278]	(0.2,0.48]
10131	1.03775803097	1.88	1	27	2	38	1	3	40432.340692	1	23	0.14	-0.305534588383248	(1.54,2.47]	(0.07,0.2]
1014	1.79646858045	0.301	2	23.93	1	25	1	4	10543.730707	1	20	0.27	2.62202722116979	(0.278,1.54]	(0.2,0.48]
1017	1.64265276309	3.001	1	29.44	1	40	1	3	39843.945485	1	21	0.02	2.028513248131	(2.47,3]	(0.01,0.07]
1027	1.53075724961	2.099	1	27.2	2	30	1	4	19199.191697	2	16	0.15	1.59675303055014	(1.54,2.47]	(0.07,0.2]
1031	1.33521263614	2.207	1	25.01	1	45	2	3	48562.154962	1	19	0.1	0.842224254258659	(1.54,2.47]	(0.07,0.2]
1036	1.09163419298	0.723	1	35.53	2	24	1	3	37214.734849	1	18	0.25	-0.0976479385220206	(0.278,1.54]	(0.2,0.48]
1037	1.05360398522	3.001	1	30.56	1	41	1	1	10153.95374	2	16	0.22	-0.24439136251138	(2.47,3]	(0.2,0.48]
1038	1.65862371162	1.129	1	27.88	1	20	2	4	19367.731213	2	20	0.07	2.09013877714309	(0.278,1.54]	(0.01,0.07]
10411	1.071292255	1.243	1	31.17	1	32	1	3	44459.885887	1	26	0.28	-0.176139374819249	(0.278,1.54]	(0.2,0.48]
10471	1.25176193266	0.222	2	20.98	1	24	2	3	35336.980079	2	18	0.48	0.520221228657098	(0.062,0.278]	(0.2,0.48]
1048	1.22742327417	0.205	2	25.6	1	22	2	3	2554.142567	1	21	0.42	0.426308039839685	(0.062,0.278]	(0.2,0.48]
1052	1.17135101233	2.23	1	46.55	1	48	2	4	18219.006851	2	20	2.64	0.209947515459802	(1.54,2.47]	(0.48,16.3]
1055	0.835154971022	0.187	2	21.9	2	39	2	3	35546.651713	2	18	0.45	-1.08729909819383	(0.062,0.278]	(0.2,0.48]
1058	0.867860712675	2.769	1	33.02	1	44	2	3	55261.720842	1	25	0.18	-0.961100668131069	(2.47,3]	(0.07,0.2]
1072	1.24868649585	2.893	1	25.43	2	44	2	3	43502.984202	1	23	0.13	0.508354342980049	(2.47,3]	(0.07,0.2]
1073	1.7274016657	2.544	1	27.97	2	36	2	4	13738.378795	2	20	0.19	2.35552550709143	(2.47,3]	(0.07,0.2]
1076	0.680049917206	1.388	1	22.62	2	31	2	3	44258.126795	1	26	0.02	-1.68578772120244	(0.278,1.54]	(0.01,0.07]
1096	1.13370688212	0.108	2	26.41	1	26	1	2	30887.123869	2	21	0.16	0.0646938109579079	(0.062,0.278]	(0.07,0.2]
1099	1.12632770801	1.87	1	28.53	2	31	2	5	45816.391267	1	24	0.17	0.0362205172554747	(1.54,2.47]	(0.07,0.2]
1103	0.934802605966	0.172	2	30.37	2	29	1	3	37684.385234	2	15	0.34	-0.702798565448796	(0.062,0.278]	(0.2,0.48]
1107	0.945600585577	0.121	2	22.95	1	42	2	3	41210.938898	1	17	0.06	-0.661133463057427	(0.062,0.278]	(0.01,0.07]
1109	1.1877554696	0.215	2	23.83	1	42	1	1	8260.154118	2	27	0.69	0.273245782029328	(0.062,0.278]	(0.48,16.3]
1112	1.15637998052	1.479	1	22.79	2	21	2	3	36311.012899	1	19	0.12	0.152180266794815	(0.278,1.54]	(0.07,0.2]
11171	0.861870495561	3.001	1	28.9	1	38	1	3	38526.992868	1	22	0.26	-0.984214530019369	(2.47,3]	(0.2,0.48]
1123	1.31312846473	1.89	1	33.44	2	23	2	4	2832.143091	1	24	2.41	0.757010233101511	(1.54,2.47]	(0.48,16.3]
11311	1.0867319493	1.393	1	24.17	2	24	1	1	10325.191401	2	15	0.91	-0.116563744277624	(0.278,1.54]	(0.48,16.3]
1137	1.1519077054	3.001	1	29.48	1	49	2	4	21195.961294	2	16	0.03	0.134923538452103	(2.47,3]	(0.01,0.07]
1143	0.876137885511	1.954	1	35.68	2	34	1	3	32357.441502	1	14	0.34	-0.929162355025562	(1.54,2.47]	(0.2,0.48]
1145	1.18688549235	1.829	1	30.04	1	45	1	4	8676.970527	1	20	0.56	0.269888886340946	(1.54,2.47]	(0.48,16.3]
1146	0.91923806457	1.672	1	34.22	2	31	2	1	14099.972651	2	22	0.24	-0.762855931206221	(1.54,2.47]	(0.2,0.48]
1154	1.23390800322	0.309	2	27.81	2	24	1	3	46627.345988	2	19	0.02	0.451330026320684	(0.278,1.54]	(0.01,0.07]
1156	1.10077683684	2.088	1	24.54	1	46	1	1	6057.679184	1	14	0.2	-0.0623701174593967	(1.54,2.47]	(0.07,0.2]
1160	1.24383322427	0.099	2	28.86	2	22	2	3	35713.319005	2	19	0.02	0.489627501052341	(0.062,0.278]	(0.01,0.07]
1161	1.15391480922	2.961	1	24.49	2	36	1	4	12176.154023	1	21	8.37	0.142668152646894	(2.47,3]	(0.48,16.3]
1162	0.822133475463	0.147	2	23.06	1	44	2	3	39157.556103	1	14	0.16	-1.13754386298314	(0.062,0.278]	(0.07,0.2]
1168	1.08723135966	0.141	2	32.43	1	34	2	3	31113.219079	2	21	0.4	-0.114636718617794	(0.062,0.278]	(0.2,0.48]
1180	0.817524685168	2.736	1	27.17	2	24	1	1	10490.808142	1	15	0.05	-1.15532734901102	(2.47,3]	(0.01,0.07]
1181	0.746439445627	0.432	2	34.28	2	23	2	3	41844.64183	2	22	1.02	-1.42961697454185	(0.278,1.54]	(0.48,16.3]
1189	1.02683773155	0.191	2	37.71	1	46	2	4	15238.576785	1	14	1.17	-0.347671674196524	(0.062,0.278]	(0.48,16.3]
11971	1.07007745894	2.176	1	34.23	2	42	2	4	15614.34106	1	19	0.33	-0.180826788951145	(1.54,2.47]	(0.2,0.48]
1198	1.04318185087	1.076	1	34.22	2	45	2	4	14228.091919	1	27	0.06	-0.284606227742927	(0.278,1.54]	(0.01,0.07]
1203	1.03980566143	1.789	1	21.01	2	40	1	5	17176.746023	1	15	0.05	-0.297633598026804	(1.54,2.47]	(0.01,0.07]
1205	1.23186323501	0.202	2	24.84	1	23	1	1	10009.192463	2	25	0.1	0.443440080246931	(0.062,0.278]	(0.07,0.2]
[truncated: 1,988 more rows]
